# Supplementary material for: An Inherited Allele Confers Prostate Cancer Progression and Drug Resistance via RFX6/HOXA10‐Orchestrated TGFβ Signaling
Source: Adv Sci (Weinh). 2024 Jun 26;11(32):2401492. doi: 10.1002/advs.202401492 (PMC11348203; doi:10.1002/advs.202401492)
Supplement: Supplementary file 2 — Supporting Table 1 to 4 [file ADVS-11-2401492-s001.xlsx]

## Sheet: Figure 1
Figure 1a
category	phenotype	beta	sebeta	pval	mlogp	maf_case	maf_control	n_case	n_control	pip
I Certain infectious and parasitic diseases (AB1_)	Actinomycosis	-0.0493813	0.156334	0.752101	0.123724	0.317204	0.331316	93	332343
I Certain infectious and parasitic diseases (AB1_)	Amoebiasis	-0.109181	0.123199	0.375501	0.425389	0.305369	0.330667	149	336396
I Certain infectious and parasitic diseases (AB1_)	Anogenital herpesviral [herpes simplex] infection	-0.00846463	0.0355001	0.81154	0.0906901	0.327539	0.330987	1812	366340
I Certain infectious and parasitic diseases (AB1_)	Aspergillosis	0.0822366	0.107712	0.445172	0.351472	0.350515	0.330941	194	369098
I Certain infectious and parasitic diseases (AB1_)	Atypical virus infections of central nervous system	0.0852277	0.0931288	0.360108	0.443567	0.351923	0.331023	260	375157
I Certain infectious and parasitic diseases (AB1_)	Bacterial	viral and other infectious agents	0.00839543	0.0296172	0.776821	0.109679	0.333076	0.330971	2591	374686
I Certain infectious and parasitic diseases (AB1_)	Bacterial infection	other or unspecified	-0.029269	0.0114499	0.0105799	1.97552	0.325354	0.331316	18576	332343
I Certain infectious and parasitic diseases (AB1_)	Other bacterial intestinal infections	0.0000977806	0.0202031	0.996138	0.00168034	0.330661	0.330667	5631	336396
I Certain infectious and parasitic diseases (AB1_)	Candidiasis	0.00283448	0.0239881	0.905939	0.0429009	0.331278	0.330941	3974	369098
I Certain infectious and parasitic diseases (AB1_)	Other sexually transmitted chlamydial diseases	0.0173407	0.0339069	0.609056	0.215343	0.333416	0.330987	2011	366340
I Certain infectious and parasitic diseases (AB1_)	Cholera	-0.00864304	0.0421002	0.83734	0.077098	0.327132	0.330667	1290	336396
I Certain infectious and parasitic diseases (AB1_)	Dermatophytosis	0.0266637	0.0253252	0.292409	0.534009	0.337507	0.330941	3554	369098
I Certain infectious and parasitic diseases (AB1_)	Early syphilis	0.0102081	0.0887403	0.908419	0.0417139	0.333916	0.330987	286	366340
I Certain infectious and parasitic diseases (AB1_)	Infectious mononucleosis	-0.0162464	0.0312662	0.603333	0.219443	0.327042	0.331009	2353	367472
I Certain infectious and parasitic diseases (AB1_)	Enterobiasis	-0.268763	0.15226	0.0775354	1.1105	0.270408	0.331002	98	376807
I Certain infectious and parasitic diseases (AB1_)	Erysipelas	-0.0188436	0.0109539	0.0853847	1.06862	0.327679	0.331316	20470	332343
I Certain infectious and parasitic diseases (AB1_)	Diarrhoea and gastroenteritis of presumed infectious origin	0.0288102	0.00912223	0.00158723	2.79936	0.336711	0.330667	29401	336396
I Certain infectious and parasitic diseases (AB1_)	Gonococcal infection	0.0275982	0.0507439	0.586528	0.231711	0.33713	0.330987	878	366340
I Certain infectious and parasitic diseases (AB1_)	Helminthiases	-0.0501937	0.0693233	0.469034	0.328796	0.318085	0.331002	470	376807
I Certain infectious and parasitic diseases (AB1_)	Acute hepatitis A	0.0472498	0.137978	0.732017	0.135479	0.34322	0.331001	118	375134
I Certain infectious and parasitic diseases (AB1_)	Acute hepatitis B	0.165822	0.143659	0.248389	0.604867	0.363636	0.331001	110	375134
I Certain infectious and parasitic diseases (AB1_)	Herpesviral [herpes simplex] infections	-0.0650564	0.0259937	0.0123225	9093-01-01	0.316538	0.33105	3374	362997
I Certain infectious and parasitic diseases (AB1_)	Unspecified human immunodeficiency virus [HIV] disease	-0.0225898	0.0960869	0.814133	0.0893047	0.32449	0.331002	245	376773
I Certain infectious and parasitic diseases (AB1_)	Intestinal infectious diseases	0.0151547	0.00788507	0.0546122	1.26271	0.333604	0.330667	40881	336396
I Certain infectious and parasitic diseases (AB1_)	Late syphilis	0.000544066	0.0805645	0.994612	0.0023464	0.331412	0.330987	347	366340
I Certain infectious and parasitic diseases (AB1_)	Listeriosis	0.0111421	0.138291	0.935784	0.0288244	0.333333	0.331316	117	332343
I Certain infectious and parasitic diseases (AB1_)	Malaria	-0.0637576	0.132199	0.629603	0.200933	0.317829	0.330997	129	376614
I Certain infectious and parasitic diseases (AB1_)	Measles	0.177734	0.0840294	0.0344176	1.46322	0.371473	0.33105	319	362997
I Certain infectious and parasitic diseases (AB1_)	Meningococcal infection	0.0942159	0.102528	0.358132	0.445957	0.351163	0.331316	215	332343
I Certain infectious and parasitic diseases (AB1_)	Mumps	0.0612374	0.0550545	0.266008	0.575106	0.344086	0.331009	744	367472
I Certain infectious and parasitic diseases (AB1_)	Mycoses	0.00780618	0.0167983	0.642145	0.192367	0.332987	0.330941	8179	369098
I Certain infectious and parasitic diseases (AB1_)	Other bacterial diseases	-0.0142836	0.007688	0.063183	1994-01-01	0.328544	0.331316	44934	332343
I Certain infectious and parasitic diseases (AB1_)	Other bacterial agents as the cause of diseases classified to other chapters	0.110116	0.093419	0.238503	0.622506	0.355212	0.330971	259	374686
I Certain infectious and parasitic diseases (AB1_)	Other cestode infections	-0.0614132	0.154968	0.691887	0.159965	0.319149	0.331002	94	376807
I Certain infectious and parasitic diseases (AB1_)	Other diseases caused by chlamydiae	-0.0488408	0.084989	0.565512	0.247558	0.318471	0.330996	314	376963
I Certain infectious and parasitic diseases (AB1_)	Human immunodeficiency virus [HIV] disease resulting in other conditions	-0.0583545	0.0702676	0.406279	0.391176	0.316993	0.331002	459	376773
I Certain infectious and parasitic diseases (AB1_)	Other infectious diseases	-0.0365422	0.0310687	0.239526	0.620648	0.324031	0.331029	2347	374930
I Certain infectious and parasitic diseases (AB1_)	Infection due to other mycobacteria	0.0287767	0.075705	0.70386	0.152514	0.337975	0.331316	395	332343
I Certain infectious and parasitic diseases (AB1_)	Other protozoal intestinal diseases	-0.029844	0.081985	0.715845	0.145181	0.322917	0.330667	336	336396
I Certain infectious and parasitic diseases (AB1_)	Other septicaemia	0.00257904	0.0138771	0.852564	0.0692731	0.33269	0.331316	12301	332343
I Certain infectious and parasitic diseases (AB1_)	Other spirochaetal diseases	-0.0140972	0.031573	0.655238	0.183601	0.326134	0.331015	2292	374985
I Certain infectious and parasitic diseases (AB1_)	Other superficial mycoses	-0.0433296	0.0677708	0.522592	0.281837	0.321792	0.330941	491	369098
I Certain infectious and parasitic diseases (AB1_)	Other viral diseases	-0.00253286	0.0154255	0.869574	0.0606933	0.330095	0.331009	9805	367472
I Certain infectious and parasitic diseases (AB1_)	Unspecified parasitic disease	0.156119	0.10062	0.120764	0.918063	0.363229	0.330949	223	375759
I Certain infectious and parasitic diseases (AB1_)	Pediculosis	acariasis and other infestations	0.0439945	0.0386398	0.254878	0.593668	0.339921	0.330949	1518	375759
I Certain infectious and parasitic diseases (AB1_)	Pediculosis and phthiriasis	0.223354	0.166554	0.179909	0.744946	0.382716	0.330949	81	375759
I Certain infectious and parasitic diseases (AB1_)	Pneumocystosis	0.0186278	0.0798094	0.815448	0.0886038	0.33711	0.330997	353	376614
I Certain infectious and parasitic diseases (AB1_)	Acute poliomyelitis	0.0127585	0.078121	0.870269	0.0603466	0.336043	0.331023	369	375157
I Certain infectious and parasitic diseases (AB1_)	Protozoal diseases	-0.0306488	0.0584103	0.599781	0.222007	0.324284	0.330997	663	376614
I Certain infectious and parasitic diseases (AB1_)	Respiratory tuberculosis	bacteriologically and histologically confirmed	-0.0363627	0.0646207	0.573633	0.241366	0.322284	0.331016	543	374845
I Certain infectious and parasitic diseases (AB1_)	Respiratory tuberculosis	not confirmed bacteriologically or histologically	-0.0160463	0.0413276	0.697816	0.156259	0.328066	0.331016	1329	374845
I Certain infectious and parasitic diseases (AB1_)	Rubella [German measles]	0.0566886	0.0486545	0.243968	0.612667	0.343979	0.33105	955	362997
I Certain infectious and parasitic diseases (AB1_)	Other salmonella infections	0.0065591	0.0465241	0.887884	0.051644	0.33174	0.330667	1046	336396
I Certain infectious and parasitic diseases (AB1_)	Scabies	0.0183712	0.0452958	0.68505	0.164278	0.333937	0.330949	1105	375759
I Certain infectious and parasitic diseases (AB1_)	Scarlet fever	-0.0304548	0.110276	0.782418	0.106561	0.325269	0.331316	186	332343
I Certain infectious and parasitic diseases (AB1_)	Sequelae of other and unspecified infectious and parasitic diseases	0.0870953	0.0373633	0.019751	1.70441	0.350062	0.330923	1624	374884
I Certain infectious and parasitic diseases (AB1_)	Sequelae of poliomyelitis	-0.149665	0.105143	0.154605	0.810777	0.296569	0.330923	204	374884
I Certain infectious and parasitic diseases (AB1_)	Sequelae of tuberculosis	-0.0188973	0.0631145	0.764626	0.116551	0.328647	0.330923	569	374884
I Certain infectious and parasitic diseases (AB1_)	Sequelae of infectious and parasitic diseases	0.044525	0.0308078	0.148387	0.828604	0.340786	0.330923	2393	374884
I Certain infectious and parasitic diseases (AB1_)	Infections with a predominantly sexual mode of transmission	0.00409499	0.0146935	0.78048	0.107638	0.330941	0.330987	10937	366340
I Certain infectious and parasitic diseases (AB1_)	Other predominantly sexually transmitted diseases	not elsewhere classified	-0.0135112	0.0200854	0.501147	0.300035	0.327134	0.330987	5753	366340
I Certain infectious and parasitic diseases (AB1_)	Shigellosis	0.108157	0.164833	0.511723	0.290965	0.355422	0.330667	83	336396
I Certain infectious and parasitic diseases (AB1_)	Streptococcal septicaemia	0.0196247	0.0311269	0.528383	0.277051	0.33667	0.331316	2348	332343
I Certain infectious and parasitic diseases (AB1_)	Streptococcus and staphylococcus as the cause of diseases classified to other chapters	0.12426	0.121782	0.307564	0.512065	0.360927	0.330971	151	374686
I Certain infectious and parasitic diseases (AB1_)	Syphilis	-0.00204752	0.0583355	0.972001	0.0123334	0.330816	0.330987	662	366340
I Certain infectious and parasitic diseases (AB1_)	Tick-borne viral encephalitis	0.000284211	0.165488	0.99863	0.000595518	0.329268	0.331023	82	375157
I Certain infectious and parasitic diseases (AB1_)	Toxoplasmosis	-0.0355672	0.121076	0.768941	0.114107	0.321429	0.330997	154	376614
I Certain infectious and parasitic diseases (AB1_)	Trichomoniasis	-0.141789	0.101532	0.162567	0.788967	0.299087	0.330987	219	366340
I Certain infectious and parasitic diseases (AB1_)	Tuberculosis	-0.02486	0.0306233	0.416905	0.379963	0.326275	0.331016	2432	374845
I Certain infectious and parasitic diseases (AB1_)	Tuberculosis of other organs	-0.0634945	0.0577431	0.271505	0.566222	0.318787	0.331016	676	374845
I Certain infectious and parasitic diseases (AB1_)	Tularaemia	-0.0390123	0.0868735	0.653382	0.184833	0.325503	0.330993	298	376827
I Certain infectious and parasitic diseases (AB1_)	Typhoid and paratyphoid fevers	0.0994286	0.140774	0.480002	0.318757	0.350877	0.330667	114	336396
I Certain infectious and parasitic diseases (AB1_)	Varicella [chickenpox]	-0.0578911	0.0419618	0.167705	0.775454	0.31924	0.33105	1289	362997
I Certain infectious and parasitic diseases (AB1_)	Viral conjunctivitis	0.018838	0.0638158	0.767846	0.114726	0.333633	0.331009	556	367472
I Certain infectious and parasitic diseases (AB1_)	Viral infections of the central nervous system	-0.0288583	0.0327359	0.37802	0.422485	0.324292	0.331023	2120	375157
I Certain infectious and parasitic diseases (AB1_)	Viral encephalitis	not elsewhere classified/unspecified	0.0354656	0.0648932	0.584707	0.233062	0.338619	0.331023	536	375157
I Certain infectious and parasitic diseases (AB1_)	Viral haemorrhagic fevers	not elsewhere classified/unspecified	0.0186494	0.0323527	0.564317	0.248477	0.336334	0.330951	2166	374565
I Certain infectious and parasitic diseases (AB1_)	Viral hepatitis	-0.00285721	0.0327738	0.930529	0.0312702	0.328278	0.331001	2143	375134
I Certain infectious and parasitic diseases (AB1_)	Viral agents as the cause of diseases classified to other chapters	0.0542125	0.0651259	0.405169	0.392364	0.341121	0.330971	535	374686
I Certain infectious and parasitic diseases (AB1_)	Viral meningitis	-0.0599672	0.0473756	0.205591	0.686996	0.317194	0.331023	1012	375157
I Certain infectious and parasitic diseases (AB1_)	Other viral diseases	not elsewhere classified	-0.0149785	0.0197905	0.449137	0.347621	0.32743	0.331009	5864	367472
I Certain infectious and parasitic diseases (AB1_)	Viral and other specified intestinal infections	-0.0199875	0.017602	0.256155	0.591497	0.326679	0.330667	7613	336396
I Certain infectious and parasitic diseases (AB1_)	Viral infections characterized by skin and mucous membrane lesions	-0.00954042	0.0128122	0.456493	0.340566	0.329348	0.33105	14280	362997
I Certain infectious and parasitic diseases (AB1_)	Other viral infections characterized by skin and mucous membrane lesions	not elsewhere classified	-0.000578431	0.0475086	0.990286	0.00423946	0.33003	0.33105	1009	362997
I Certain infectious and parasitic diseases (AB1_)	Viral warts	-0.0314202	0.0278095	0.258544	0.587466	0.32517	0.33105	2940	362997
I Certain infectious and parasitic diseases (AB1_)	Viral infections of central nervous system	not elsewhere classified/unspecified	0.00361335	0.0852475	0.966191	0.0149372	0.332258	0.331023	310	375157
I Certain infectious and parasitic diseases (AB1_)	Whooping cough	0.175269	0.12385	0.157018	0.80405	0.370748	0.331316	147	332343
I Certain infectious and parasitic diseases (AB1_)	Certain zoonotic bacterial diseases	-0.0427662	0.0707817	0.545711	0.263037	0.324444	0.330993	450	376827
I Certain infectious and parasitic diseases (AB1_)	Zoster [herpes zoster]	0.0198199	0.0214874	0.356321	0.448158	0.335529	0.33105	4973	362997
XI Diseases of the digestive system (K11_)	Hernia of abdominal wall	-0.0225419	0.0124342	0.069849	1.15584	0.326547	0.331174	15338	361939
XI Diseases of the digestive system (K11_)	Hernia of abdominal wall	postoperative	-0.0471601	0.0201683	0.01937	1.71287	0.321126	0.331104	5775	210314
COPD and related endpoints	Allergic bronchopulmonary aspergillosis (ABPA)	0.0591907	0.15758	0.707196	0.15046	0.355556	0.331801	90	139795
X Diseases of the respiratory system (J10_)	Acute drug-induced interstitial lung disorder	0.00833522	0.108351	0.938681	0.0274821	0.335938	0.330983	192	377085
Neurological endpoints	Alzheimer’s disease (Atypical or mixed) (more control exclusions)	0.0579809	0.0353067	0.100547	0.997631	0.343449	0.33016	2044	170429
Neurological endpoints	Alzheimer’s disease (Early onset) (more control exclusions)	-0.023415	0.042452	0.581247	0.235639	0.326138	0.33016	1314	170429
Neurological endpoints	Alzheimer’s disease (Late onset) (more control exclusions)	0.0116573	0.0215866	0.589181	0.229751	0.331543	0.33016	6489	170429
Neurological endpoints	Alzheimer’s disease (undefined) (more control exclusions)	0.0435102	0.0770171	0.572113	0.242518	0.34261	0.33016	402	170429
V Mental and behavioural disorders (F5_)	Alcohol withdrawal state with delirium	-0.00215589	0.0333073	0.948391	0.0230125	0.330255	0.33099	2058	375219
Alcohol related diseases	Acute alcohol intoxication	-0.00797201	0.0192279	0.67843	0.168495	0.328909	0.330985	6289	369838
Alcohol related diseases	Alcohol-induced acute pancreatitis	0.00275577	0.0492666	0.955393	0.019818	0.331364	0.330985	931	376346
Alcohol related diseases	Alcohol-induced chronic pancreatitis	-0.0490228	0.0356109	0.168629	0.773068	0.319677	0.33104	1794	375483
Alcohol related diseases	Use of disulfiram	acamprosate or naltrexone	0.0290462	0.0295208	0.325153	0.487912	0.335495	0.330953	2699	374578
Asthma and related endpoints	Allergic asthma (mode)	0.0404876	0.0157324	0.010067	9971-01-01	0.339648	0.330727	9631	210122
XII Diseases of the skin and subcutaneous tissue (L12_)	Allergic contact dermatitis due to drugs in contact with skin	-0.00117996	0.0626916	0.984983	0.00657109	0.330139	0.330987	574	376703
Comorbidities of Asthma	Allergic rhinitis	-0.00165245	0.0146691	0.910309	0.0408111	0.329738	0.33094	11009	359149
Neurological endpoints	Transient global amnesia	0.0676616	0.0306444	0.0272471	1.56468	0.346255	0.330882	2442	357879
XIX Injury	poisoning and certain other consequences of external causes (ST19_)	Anaphylactic shock due to adverse effect of correct drug or medication properly administered	-0.037483	0.0871839	0.667246	0.175714	0.322148	0.330993	298	376979
Comorbidities of Neurological endpoints	Anosmia	-0.05452	0.0560762	0.330927	0.480268	0.31885	0.332287	748	88536
Comorbidities of Neurological endpoints	Depression medications	-0.00276559	0.00758883	0.715538	0.145367	0.33119	0.332287	106785	88536
XI Diseases of the digestive system (K11_)	Acute appendicitis	with complications	0.0354794	0.0184699	0.0547407	1.26169	0.338899	0.330832	6747	346283
XI Diseases of the digestive system (K11_)	Acute appendicitis	no complications	0.00175827	0.0104646	0.866566	0.0621982	0.331214	0.330832	21998	346283
Rheuma endpoints	Other specific arthropathies	-0.0767331	0.0610565	0.208842	0.680182	0.311987	0.330625	609	285035
Rheuma endpoints	Postdysenteric arthropathy	0.0835501	0.0930057	0.369008	0.432964	0.35	0.330982	260	375119
Asthma and related endpoints	Asthma-related acute respiratory infections	0.0197171	0.0121834	0.105585	0.976396	0.334597	0.330493	16018	335114
Asthma and related endpoints	Asthma and allergy	0.0581426	0.0223919	0.00941543	2.02616	0.343463	0.330549	4647	207932
Asthma and related endpoints	Childhood asthma (age<16) (more control exclusions)	0.0438874	0.0213897	0.0401893	1.39589	0.338704	0.330674	5865	202399
Comorbidities of Asthma	Suggestive for eosinophilic asthma	-0.0140037	0.030052	0.641227	0.192988	0.326862	0.330493	2524	335114
Asthma and related endpoints	Asthma-related infections	0.0182254	0.0104978	0.082543	1.08332	0.334386	0.330493	21927	335114
Asthma and related endpoints	Asthma mixed form (mode) (more control exclusions)	-0.00040483	0.0356124	0.99093	0.00395698	0.329484	0.330674	1802	202399
Asthma and related endpoints	Asthma	unspecified (mode)	0.016518	0.0108748	0.128783	0.890142	0.334589	0.330727	21392	210122
Comorbidities of Asthma	Obesity related asthma	0.0230047	0.0150596	0.126618	0.897506	0.335727	0.330493	10306	335114
Asthma and related endpoints	Asthma and opportunity respiratory infection	0.0546933	0.0442169	0.216112	0.665321	0.342712	0.330493	1163	335114
Asthma and related endpoints	Asthma-related pneumonia	0.0159437	0.0139837	0.254217	0.594796	0.333907	0.330493	12044	335114
V Mental and behavioural disorders (F5_)	Alcohol use disorder	ICD-based	-0.00231514	0.012529	0.8534	0.0688474	0.329975	0.331029	15715	361562
Alcohol related diseases	Alcohol use disorder	Swedish definition	-0.00525948	0.0107043	0.623184	0.205384	0.329245	0.331093	21996	355281
Diseases marked as autimmune origin	Autoimmune diseases	-0.00562946	0.00570789	0.324007	0.489446	0.330063	0.331301	96150	281127
IV Endocrine	nutritional and metabolic diseases (E4_)	Autoimmune hyperthyroidism	-0.00191619	0.0353204	0.956735	0.0192085	0.330142	0.331285	1828	279855
Diseases marked as autimmune origin	Autoimmune diseases excluding thyroid diseases	-0.00368835	0.00712821	0.604856	0.218348	0.33033	0.331309	53213	280251
Diseases marked as autimmune origin	Autoimmune diseases excluding thyroid diseases	strict definition	-0.0031774	0.00721219	0.659532	0.180764	0.330417	0.331329	51863	275890
I Certain infectious and parasitic diseases (AB1_)	Other specified/unspecified bacterial intestinal infections	0.00157311	0.0360216	0.965166	0.0153978	0.331592	0.331017	1749	371656
Miscellaneous	not yet classified endpoints	Bleeding	-0.0129653	0.00852039	0.12809	0.892486	0.329008	0.331194	35917	341360
Quantitative endpoints	Body-mass index	inverse-rank normalized	-0.00329707	0.00277391	0.234597	0.629677			266130	0
Asthma and related endpoints	Bronchitis	-0.00127575	0.00698088	0.854995	0.0680363	0.330449	0.331077	55222	322055
Dental endpoints	Bruxism	0.0565549	0.0720685	0.432607	0.363906	0.34447	0.33097	434	376843
II Neoplasms	from cancer register (ICD-O-3)	Malignant neoplasm of adrenal gland (controls excluding all cancers)	-0.0379267	0.160908	0.813662	0.0895558	0.318182	0.331662	88	287137
II Neoplasms	from cancer register (ICD-O-3)	Acute lymphocytic leukaemia (controls excluding all cancers)	-0.113164	0.111571	0.310452	0.508006	0.304348	0.33166	184	287136
II Neoplasms	from cancer register (ICD-O-3)	Acute myeloid leukaemia (controls excluding all cancers)	-0.0274432	0.09889	0.781387	0.107134	0.324675	0.331661	231	287136
II Neoplasms	from cancer register (ICD-O-3)	Malignant neoplasm of anus and anal canal (controls excluding all cancers)	-0.21063	0.153668	0.170473	0.768344	0.284211	0.331662	95	287137
II Neoplasms	from cancer register (ICD-O-3)	Brain astrocytoma (controls excluding all cancers)	-0.164318	0.163611	0.315226	0.501378	0.297619	0.331662	84	287137
II Neoplasms	from cancer register (ICD-O-3)	Basal cell carcinoma (controls excluding all cancers)	0.00400266	0.011986	0.738421	0.131696	0.333033	0.331662	18982	287137
II Neoplasms	from cancer register (ICD-O-3)	Basal cell carcinoma	including avohilmo (controls excluding all cancers)	0.00197709	0.0118328	0.867303	0.0618292	0.332712	0.331696	19522	286768
II Neoplasms	from cancer register (ICD-O-3)	Malignant neoplasm of intrahepatic ducts	biliary tract and gallbladder (controls excluding all cancers)	0.0266324	0.0459021	0.56178	0.250434	0.337863	0.331662	1081	287137
II Neoplasms	from cancer register (ICD-O-3)	Malignant neoplasm of bladder (controls excluding all cancers)	0.0420843	0.0339208	0.21473	0.668107	0.341452	0.331662	2053	287137
II Neoplasms	from cancer register (ICD-O-3)	Malignant neoplasm of bone and articular cartilage (controls excluding all cancers)	-0.253381	0.104458	0.0152795	1.81589	0.276699	0.331662	206	287137
II Neoplasms	from cancer register (ICD-O-3)	Malignant neoplasm of brain (controls excluding all cancers)	-0.0348816	0.0543103	0.520702	0.283411	0.324607	0.331662	764	287137
II Neoplasms	from cancer register (ICD-O-3)	Malignant neoplasm of breast	HER-negative (controls excluding all cancers)	-0.00106114	0.0201649	0.958032	0.0186198	0.330356	0.33053	5965	167017
II Neoplasms	from cancer register (ICD-O-3)	Malignant neoplasm of breast	HER-positive (controls excluding all cancers)	-0.00759721	0.0160881	0.636766	0.19602	0.329069	0.33053	9698	167017
II Neoplasms	from cancer register (ICD-O-3)	Malignant neoplasm of breast (controls excluding all cancers)	-0.0064865	0.01303	0.618616	0.208579	0.329521	0.330557	15680	167189
II Neoplasms	from cancer register (ICD-O-3)	Malignant neoplasm of bronchus and lung (controls excluding all cancers)	0.0137618	0.0202942	0.4977	0.303032	0.335502	0.331662	5842	287137
II Neoplasms	from cancer register (ICD-O-3)	Malignant neoplasm (controls excluding all cancers)	-0.019656	0.00659462	0.00287667	2.54111	0.328475	0.331662	77325	287137
II Neoplasms	from cancer register (ICD-O-3)	Adenocarcinomas of cervix (controls excluding all cancers)	0.16264	0.14299	0.255364	0.592841	0.361607	0.330557	112	167189
II Neoplasms	from cancer register (ICD-O-3)	Squamous cell neoplasms and carcinoma of cervix (controls excluding all cancers)	0.0214344	0.117393	0.855123	0.0679716	0.335366	0.330557	164	167189
II Neoplasms	from cancer register (ICD-O-3)	Malignant neoplasm of cervix uteri (controls excluding all cancers)	0.00235259	0.0784357	0.976072	0.0105182	0.330623	0.330557	369	167189
II Neoplasms	from cancer register (ICD-O-3)	Chronic lymphocytic leukaemia (controls excluding all cancers)	0.0228891	0.0602931	0.704219	0.152292	0.339681	0.331663	624	287133
II Neoplasms	from cancer register (ICD-O-3)	Chronic myeloid leukaemia (controls excluding all cancers)	0.010763	0.145364	0.940977	0.026421	0.334906	0.331663	106	287136
II Neoplasms	from cancer register (ICD-O-3)	Colon adenocarcinoma (controls excluding all cancers)	-0.0325652	0.0274344	0.23522	0.628525	0.325683	0.331662	3084	287137
II Neoplasms	from cancer register (ICD-O-3)	Malignant neoplasm of colon (controls excluding all cancers)	-0.0223614	0.0243436	0.358317	0.445732	0.328184	0.331662	3935	287137
II Neoplasms	from cancer register (ICD-O-3)	Colorectal adenocarcinoma (controls excluding all cancers)	-0.038176	0.0210002	0.0690812	1.16064	0.324639	0.331662	5378	287137
II Neoplasms	from cancer register (ICD-O-3)	Colorectal cancer (controls excluding all cancers)	-0.0244816	0.019134	0.200728	0.697391	0.327916	0.331662	6509	287137
II Neoplasms	from cancer register (ICD-O-3)	Colorectal neuroendocrine tumor and carcinoma (controls excluding all cancers)	0.0761122	0.0821644	0.354269	0.450667	0.34985	0.331662	333	287137
II Neoplasms	from cancer register (ICD-O-3)	Malignant neoplasm of corpus uteri (controls excluding all cancers)	-0.0334808	0.0344599	0.331255	0.479837	0.325114	0.330557	1967	167189
II Neoplasms	from cancer register (ICD-O-3)	Diffuse large B-cell lymphoma (controls excluding all cancers)	-0.034659	0.0473848	0.464513	0.333002	0.324257	0.331662	1010	287137
II Neoplasms	from cancer register (ICD-O-3)	Malignant neoplasm of eye and adnexa (controls excluding all cancers)	-0.00524302	0.104194	0.959868	0.0177886	0.332524	0.331662	206	287137
II Neoplasms	from cancer register (ICD-O-3)	Fibrosarcoma (controls excluding all cancers)	-0.179311	0.112545	0.111104	0.954269	0.292388	0.331662	178	287137
II Neoplasms	from cancer register (ICD-O-3)	Gastrointestinal stromal tumor and sarcoma (controls excluding all cancers)	-0.109173	0.0961824	0.256351	0.591165	0.308642	0.331663	243	287092
II Neoplasms	from cancer register (ICD-O-3)	Brain glioblastoma and astrocytoma (controls excluding all cancers)	-0.0170326	0.0828315	0.83708	0.0772331	0.330275	0.331662	327	287137
II Neoplasms	from cancer register (ICD-O-3)	Brain glioblastoma (controls excluding all cancers)	0.0367061	0.0962067	0.702808	0.153163	0.341564	0.331662	243	287137
II Neoplasms	from cancer register (ICD-O-3)	Malignant neoplasm of head and neck (controls excluding all cancers)	-0.0245527	0.0328424	0.454706	0.342269	0.326607	0.331662	2131	287137
II Neoplasms	from cancer register (ICD-O-3)	Hepatocellular carcinoma (controls excluding all cancers)	0.0414995	0.0706642	0.557018	0.254131	0.34267	0.331662	453	287137
II Neoplasms	from cancer register (ICD-O-3)	Malignant neoplasm of hypopharynx (controls excluding all cancers)	0.0462195	0.159817	0.772426	0.112143	0.340909	0.331662	88	287137
II Neoplasms	from cancer register (ICD-O-3)	Chromophobe cell carcinoma of kidney (controls excluding all cancers)	0.00482293	0.15239	0.974752	0.0111058	0.338542	0.331662	96	287137
II Neoplasms	from cancer register (ICD-O-3)	Clear cell adenocarcinoma of kidney (controls excluding all cancers)	-0.13281	0.0502898	0.00826894	2.08255	0.302997	0.331662	901	287137
II Neoplasms	from cancer register (ICD-O-3)	Malignant neoplasm of kidney	except renal pelvis (controls excluding all cancers)	0.0000472793	0.0321157	0.998825	0.000510426	0.332659	0.331662	2223	287137
II Neoplasms	from cancer register (ICD-O-3)	Adenocarcinoma and Papillary adenocarcinoma of kidney (controls excluding all cancers)	0.255619	0.103039	0.0131093	1.88242	0.393868	0.331662	212	287137
II Neoplasms	from cancer register (ICD-O-3)	Leiomyosarcoma (controls excluding all cancers)	0.010714	0.114647	0.925544	0.0336027	0.333333	0.331662	171	287137
II Neoplasms	from cancer register (ICD-O-3)	Malignant neoplasm of lip (controls excluding all cancers)	0.186329	0.105121	0.076308	1.11743	0.375	0.331662	204	287137
II Neoplasms	from cancer register (ICD-O-3)	Liposarcoma (controls excluding all cancers)	0.0292402	0.120253	0.807884	0.0926508	0.339744	0.331662	156	287137
II Neoplasms	from cancer register (ICD-O-3)	Neuroendocrine tumor and carcinoma of lung (controls excluding all cancers)	0.0782618	0.115408	0.497688	0.303043	0.349112	0.331662	169	287137
II Neoplasms	from cancer register (ICD-O-3)	Non-small cell lung cancer (controls excluding all cancers)	0.0149713	0.0219466	0.495132	0.305279	0.335748	0.331662	4901	287137
II Neoplasms	from cancer register (ICD-O-3)	Waldenstrom macroglobulinemia	lymphoplasmacytic lymphoma (controls excluding all cancers)	-0.236149	0.161061	0.142591	0.845909	0.281609	0.331662	87	287137
II Neoplasms	from cancer register (ICD-O-3)	Mantle cell lymphoma (controls excluding all cancers)	-0.0739322	0.10626	0.486573	0.312852	0.319095	0.331662	199	287137
II Neoplasms	from cancer register (ICD-O-3)	Marginal zone B-cell lymphoma (controls excluding all cancers)	-0.0174201	0.108589	0.872548	0.0592107	0.325521	0.331662	192	287137
II Neoplasms	from cancer register (ICD-O-3)	Malignant melanoma (controls excluding all cancers)	-0.0373461	0.0241756	0.122398	0.912225	0.32374	0.331651	3960	286874
II Neoplasms	from cancer register (ICD-O-3)	Malignant melanoma of skin (controls excluding all cancers)	-0.0346275	0.0276947	0.211179	0.67535	0.324427	0.331662	2993	287137
II Neoplasms	from cancer register (ICD-O-3)	Brain meningioma (controls excluding all cancers)	-0.0081532	0.0428899	0.849234	0.0709728	0.329799	0.331667	1237	286377
II Neoplasms	from cancer register (ICD-O-3)	Mesothelioma (controls excluding all cancers)	0.0589979	0.0825945	0.475037	0.323273	0.345455	0.331662	330	287137
II Neoplasms	from cancer register (ICD-O-3)	Multiple myeloma (controls excluding all cancers)	0.0348234	0.0622513	0.575888	0.239662	0.339316	0.331664	585	287129
II Neoplasms	from cancer register (ICD-O-3)	Myelodysplastic syndrome (controls excluding all cancers)	-0.0262385	0.112207	0.815109	0.0887841	0.326816	0.331663	179	287053
II Neoplasms	from cancer register (ICD-O-3)	Malignant neoplasm of nasal cavity and sinuses (controls excluding all cancers)	0.191916	0.122662	0.11768	0.929299	0.375839	0.331662	149	287137
II Neoplasms	from cancer register (ICD-O-3)	Non-Hodgkin lymphoma	all (controls excluding all cancers)	-0.0420528	0.0494567	0.395161	0.403226	0.323815	0.331662	928	287137
II Neoplasms	from cancer register (ICD-O-3)	Non-small cell lung cancer	adenocarcinoma (controls excluding all cancers)	0.0186884	0.0383438	0.625981	0.203439	0.336124	0.331662	1553	287137
II Neoplasms	from cancer register (ICD-O-3)	Non-small cell lung cancer	squamous (controls excluding all cancers)	0.0118553	0.0405373	0.76994	0.113543	0.333687	0.331662	1413	287137
II Neoplasms	from cancer register (ICD-O-3)	Malignant neoplasm of oesophagus (controls excluding all cancers)	0.0371049	0.0630131	0.555966	0.254952	0.34189	0.331662	566	287137
II Neoplasms	from cancer register (ICD-O-3)	Malignant neoplasm of oral cavity (controls excluding all cancers)	-0.0635888	0.0538228	0.237425	0.624474	0.317715	0.331662	779	287137
II Neoplasms	from cancer register (ICD-O-3)	Other malignant neoplasms of skin (=non-melanoma skin cancer) (controls excluding all cancers)	0.00666152	0.0122624	0.586961	0.231391	0.333926	0.331662	17958	287137
II Neoplasms	from cancer register (ICD-O-3)	Endometroid carcinoma of ovary (controls excluding all cancers)	0.193796	0.101336	0.0558239	1.25318	0.371622	0.330557	222	167189
II Neoplasms	from cancer register (ICD-O-3)	Malignant neoplasm of ovary (controls excluding all cancers)	0.08749	0.047217	0.063891	1.19456	0.350741	0.330557	1025	167189
II Neoplasms	from cancer register (ICD-O-3)	Mucinous and mucinous cystic tumor (controls excluding all cancers)	-0.226639	0.139938	0.105327	0.977462	0.282609	0.330557	115	167189
II Neoplasms	from cancer register (ICD-O-3)	Serous carcinoma of ovary (controls excluding all cancers)	0.0436371	0.0518305	0.399833	0.398121	0.340387	0.330557	852	167189
II Neoplasms	from cancer register (ICD-O-3)	Adenocarcinoma and ductal carcinoma of pancreas (controls excluding all cancers)	0.0311289	0.0572526	0.58664	0.231628	0.33815	0.331662	692	287137
II Neoplasms	from cancer register (ICD-O-3)	Malignant neoplasm of pancreas (controls excluding all cancers)	0.00513032	0.0401221	0.898254	0.046601	0.333531	0.331662	1416	287137
II Neoplasms	from cancer register (ICD-O-3)	Neuroendocrine tumor and carcinoma of pancreas (controls excluding all cancers)	-0.177274	0.13536	0.190315	0.720526	0.295082	0.331662	122	287137
II Neoplasms	from cancer register (ICD-O-3)	Malignant neoplasm of parotid gland (controls excluding all cancers)	0.125249	0.113455	0.269613	0.569259	0.36	0.331662	175	287137
II Neoplasms	from cancer register (ICD-O-3)	Malignant neoplasm of prostate (controls excluding all cancers)	-0.0830502	0.0150291	3.27695e-8	7.48453	0.316831	0.333201	13216	119948
II Neoplasms	from cancer register (ICD-O-3)	Adenocarcinoma and papilloma adenocarcinoma of rectum	-0.037585	0.0312521	0.229116	0.639944	0.323618	0.331031	2333	374944
II Neoplasms	from cancer register (ICD-O-3)	Adenocarcinoma	papilloma adenocarcinoma and mucinous carcinomas of rectum (controls excluding all cancers)	-0.0330289	0.0307242	0.282368	0.549184	0.326016	0.331662	2437	287137
II Neoplasms	from cancer register (ICD-O-3)	Malignant neoplasm of rectum (controls excluding all cancers)	-0.00711265	0.0311945	0.819639	0.0863776	0.332063	0.331662	2361	287137
II Neoplasms	from cancer register (ICD-O-3)	Malignant neoplasm of renal pelvis (controls excluding all cancers)	0.100095	0.134235	0.455866	0.341163	0.356	0.331662	125	287137
II Neoplasms	from cancer register (ICD-O-3)	Small cell lung cancer (controls excluding all cancers)	-0.0258446	0.0579005	0.655336	0.183536	0.325444	0.331662	676	287137
II Neoplasms	from cancer register (ICD-O-3)	Malignant neoplasm of skin (controls excluding all cancers)	-0.00135367	0.0114032	0.905506	0.0431089	0.332569	0.331662	20951	287137
II Neoplasms	from cancer register (ICD-O-3)	Malignant neoplasm of small intestine (controls excluding all cancers)	0.0270021	0.067593	0.689539	0.161441	0.337374	0.331662	495	287137
II Neoplasms	from cancer register (ICD-O-3)	Neuroendocrine tumor and carcinoma of small intestine (controls excluding all cancers)	0.0745863	0.0857438	0.38437	0.415251	0.348534	0.331662	307	287137
II Neoplasms	from cancer register (ICD-O-3)	Squamous cell neoplasms and carcinomas of the skin (controls excluding all cancers)	-0.00192961	0.0271605	0.943362	0.0253216	0.33252	0.331662	3251	287137
II Neoplasms	from cancer register (ICD-O-3)	Adenocarcinoma and papillary adenocarcinoma of stomach (controls excluding all cancers)	-0.0473949	0.0554412	0.392623	0.406024	0.322939	0.331662	737	287137
II Neoplasms	from cancer register (ICD-O-3)	Malignant neoplasm of stomach (controls excluding all cancers)	-0.114081	0.0419578	0.00654892	2.18383	0.307579	0.331662	1307	287137
II Neoplasms	from cancer register (ICD-O-3)	Neuroendocrine tumor and carcinoma of stomach (controls excluding all cancers)	-0.335076	0.141889	0.0181991	1.73995	0.261261	0.331662	111	287137
II Neoplasms	from cancer register (ICD-O-3)	Malignant neoplasm of testis (controls excluding all cancers)	0.027703	0.0745929	0.710348	0.148529	0.336609	0.333201	407	119948
II Neoplasms	from cancer register (ICD-O-3)	Non-seminoma of testis (controls excluding all cancers)	0.0966146	0.119438	0.418567	0.378235	0.352201	0.333201	159	119948
II Neoplasms	from cancer register (ICD-O-3)	Seminoma of testis (controls excluding all cancers)	0.0519311	0.0922856	0.573625	0.241372	0.343396	0.333201	265	119948
II Neoplasms	from cancer register (ICD-O-3)	Follicular adenocarcinoma of thyroid gland (controls excluding all cancers)	-0.0581071	0.122779	0.636022	0.196528	0.322148	0.331662	149	287137
II Neoplasms	from cancer register (ICD-O-3)	Malignant neoplasm of thyroid gland (controls excluding all cancers)	-0.0187534	0.0357144	0.599518	0.222198	0.328379	0.331662	1783	287137
II Neoplasms	from cancer register (ICD-O-3)	Papillary adenocarcinoma of thyroid gland (controls excluding all cancers)	-0.024663	0.0404879	0.542429	0.265657	0.32684	0.331662	1386	287137
II Neoplasms	from cancer register (ICD-O-3)	Malignant cancer of tonsil and base of tongue	-0.0995911	0.0712854	0.162391	0.789439	0.309255	0.331662	443	287137
II Neoplasms	from cancer register (ICD-O-3)	Malignant neoplasm of urinary organs (controls excluding all cancers)	0.00655928	0.030648	0.830532	0.0806438	0.334218	0.331662	2449	287137
II Neoplasms	from cancer register (ICD-O-3)	Malignant neoplasm of vulva (controls excluding all cancers)	-0.069697	0.109488	0.524403	0.280335	0.315789	0.330557	190	167189
I Certain infectious and parasitic diseases (AB1_)	Campylobacter enteritis	-0.0387254	0.0567881	0.495285	0.305145	0.322397	0.331017	701	371656
Comorbidities of COPD	Cardiac arrhythmias	-0.0126731	0.00757943	0.0945148	1.0245	0.329896	0.331657	67035	220224
II Neoplasms from hospital discharges (CD2_)	Benign neoplasm: Adrenal gland	0.0246982	0.0355948	0.487763	0.311791	0.336872	0.330957	1790	375487
II Neoplasms from hospital discharges (CD2_)	Benign neoplasm: Anus and anal canal	0.00798608	0.0558295	0.886255	0.0524412	0.331956	0.330984	726	376551
II Neoplasms from hospital discharges (CD2_)	Benign neoplasm: Appendix	-0.0650269	0.0947838	0.492679	0.307436	0.316733	0.330995	251	377026
II Neoplasms from hospital discharges (CD2_)	Benign neoplasm: Ascending colon	-0.0131455	0.0268373	0.624259	0.204635	0.328595	0.331006	3177	374100
II Neoplasms from hospital discharges (CD2_)	Benign neoplasm: Bladder	-0.0714728	0.0968914	0.460722	0.336561	0.3159	0.330995	239	377038
II Neoplasms from hospital discharges (CD2_)	Benign neoplasm of bone and articular cartilage	-0.0703922	0.0311813	0.0239762	1.62022	0.31606	0.331078	2335	374942
II Neoplasms from hospital discharges (CD2_)	Benign neoplasm: Bone and articular cartilage	unspecified	0.00708588	0.108286	0.947826	0.0232712	0.333333	0.330984	192	377085
II Neoplasms from hospital discharges (CD2_)	Benign neoplasm: Long bones of lower limb	-0.0312272	0.0519347	0.547655	0.261493	0.32497	0.330999	837	376440
II Neoplasms from hospital discharges (CD2_)	Benign neoplasm: Lower jaw bone	-0.253603	0.140791	0.0716605	1.14472	0.27193	0.331003	114	377163
II Neoplasms from hospital discharges (CD2_)	Benign neoplasm: Scapula and long bones of upper limb	-0.144429	0.0940092	0.124457	0.904979	0.301181	0.331006	254	377023
II Neoplasms from hospital discharges (CD2_)	Benign neoplasm: Short bones of lower limb	-0.238221	0.0927852	0.0102452	1.98948	0.278626	0.331022	262	377015
II Neoplasms from hospital discharges (CD2_)	Benign neoplasm: Short bones of upper limb	0.0313635	0.0753238	0.67713	0.169328	0.338791	0.330977	397	376880
II Neoplasms from hospital discharges (CD2_)	Benign neoplasm: Bones of skull and face	-0.142096	0.0983085	0.148344	0.82873	0.299145	0.331005	234	377043
II Neoplasms from hospital discharges (CD2_)	Benign neoplasm of brain and other parts of central nervous system	0.00627123	0.0359602	0.861556	0.0647164	0.332381	0.330979	1751	375526
II Neoplasms from hospital discharges (CD2_)	Benign neoplasm: Brain	infratentorial	0.0647149	0.124648	0.603634	0.219226	0.344828	0.33098	145	377132
II Neoplasms from hospital discharges (CD2_)	Benign neoplasm: Brain	unspecified	0.0352381	0.119429	0.767952	0.114666	0.340764	0.330981	157	377120
II Neoplasms from hospital discharges (CD2_)	Benign neoplasm: Brain	supratentorial	-0.0609151	0.0734012	0.4066	0.390833	0.316229	0.331002	419	376858
II Neoplasms from hospital discharges (CD2_)	Benign neoplasm of breast	-0.0131388	0.0254225	0.605284	0.218041	0.327504	0.330364	3574	207296
II Neoplasms from hospital discharges (CD2_)	Benign neoplasm: Bronchus and lung	-0.0585522	0.082633	0.478585	0.320041	0.317221	0.330998	331	376946
II Neoplasms from hospital discharges (CD2_)	Benign neoplasm: Caecum	-0.0828821	0.0305819	0.00672496	2.17231	0.313445	0.331101	2463	374814
II Neoplasms from hospital discharges (CD2_)	Other benign neoplasm of uterus: Cervix uteri	-0.0980311	0.124825	0.432249	0.364266	0.308219	0.330331	146	210724
II Neoplasms from hospital discharges (CD2_)	Benign neoplasm: Choroid	-0.0309445	0.0413249	0.453973	0.34297	0.325529	0.331005	1324	375953
II Neoplasms from hospital discharges (CD2_)	Benign neoplasm: Central nervous system	other parts/unspecified	0.133089	0.157762	0.398891	0.399146	0.361111	0.330978	90	377187
II Neoplasms from hospital discharges (CD2_)	Benign neoplasm: Colon	-0.00168068	0.012135	0.889847	0.0506849	0.330923	0.330988	16445	360832
II Neoplasms from hospital discharges (CD2_)	Benign neoplasm: Colon	unspecified	0.0079789	0.0182229	0.661494	0.179474	0.333249	0.330943	7013	370264
II Neoplasms from hospital discharges (CD2_)	Benign neoplasm of colon	rectum	anus and anal canal	-0.00248936	0.0110028	0.821009	0.0856519	0.330695	0.331002	20336	356941
II Neoplasms from hospital discharges (CD2_)	Benign neoplasm: Conjunctiva	-0.0216543	0.0523992	0.679418	0.167863	0.326456	0.330995	824	376453
II Neoplasms from hospital discharges (CD2_)	Other benign neoplasms of connective and other soft tissue	-0.0210706	0.0282175	0.455232	0.341767	0.326058	0.331023	2857	374420
II Neoplasms from hospital discharges (CD2_)	Benign neoplasm: Connective and other soft tissue of thorax	-0.140319	0.139761	0.315381	0.501165	0.3	0.330995	115	377162
II Neoplasms from hospital discharges (CD2_)	Benign neoplasm: Connective and other soft tissue of trunk	unspecified	0.0465046	0.117741	0.692862	0.159353	0.340491	0.330981	163	377114
II Neoplasms from hospital discharges (CD2_)	Benign neoplasm: Connective and other soft tissue of upper limb	including shoulder	-0.00490922	0.0442608	0.911683	0.0401561	0.330017	0.330989	1156	376121
II Neoplasms from hospital discharges (CD2_)	Other benign neoplasm of uterus: Corpus uteri	-0.0129071	0.113055	0.909106	0.0413855	0.327684	0.330318	177	210693
II Neoplasms from hospital discharges (CD2_)	Benign neoplasm: Cranial nerves	0.0368947	0.0564462	0.513353	0.289584	0.338732	0.330971	710	376567
II Neoplasms from hospital discharges (CD2_)	Benign neoplasm: Descending colon	-0.0369606	0.0379959	0.330675	0.480598	0.323361	0.331017	1571	375706
II Neoplasms from hospital discharges (CD2_)	Benign neoplasm: Ill-defined sites within the digestive system	-0.053916	0.124033	0.663787	0.177971	0.318493	0.33099	146	377131
II Neoplasms from hospital discharges (CD2_)	Benign neoplasm: Duodenum	0.0407989	0.0601304	0.49745	0.303251	0.339713	0.330971	627	376650
II Neoplasms from hospital discharges (CD2_)	Benign neoplasm: Middle ear	nasal cavity and accessory sinuses	0.00441862	0.0464658	0.92424	0.0342152	0.332696	0.330981	1046	376231
II Neoplasms from hospital discharges (CD2_)	Benign neoplasm of middle ear and respiratory system	-0.0238632	0.0316227	0.450475	0.346329	0.326068	0.331015	2271	375006
II Neoplasms from hospital discharges (CD2_)	Benign neoplasm: Endocrine gland	other/unspecified	-0.161504	0.155844	0.300056	0.522798	0.295699	0.330994	93	377184
II Neoplasms from hospital discharges (CD2_)	Benign neoplasm of other and unspecified endocrine glands	0.042247	0.0253458	0.0955498	1.01977	0.340837	0.330892	3544	373733
II Neoplasms from hospital discharges (CD2_)	Benign neoplasm: Endocrine pancreas	-0.00444527	0.12861	0.972427	0.0121428	0.333333	0.330985	135	377142
II Neoplasms from hospital discharges (CD2_)	Benign neoplasm: Epididymis	-0.343868	0.161637	0.0333857	1.47644	0.258824	0.331872	85	166322
II Neoplasms from hospital discharges (CD2_)	Benign neoplasm of eye and adnexa	-0.0118786	0.0298312	0.690486	0.160845	0.328767	0.331001	2555	374722
II Neoplasms from hospital discharges (CD2_)	Benign neoplasm of other and unspecified female genital organs	0.0256038	0.0445513	0.565493	0.247573	0.335361	0.330288	1151	209719
II Neoplasms from hospital discharges (CD2_)	Benign neoplasm: Floor of mouth	-0.038714	0.156621	0.804767	0.09433	0.324176	0.330987	91	377186
II Neoplasms from hospital discharges (CD2_)	Haemangioma and lymphangioma	any site	-0.0423719	0.030214	0.160797	0.793722	0.321915	0.331046	2488	374789
II Neoplasms from hospital discharges (CD2_)	Benign neoplasm: Heart	-0.126012	0.166427	0.448952	0.3478	0.301719	0.330992	81	377196
II Neoplasms from hospital discharges (CD2_)	Haemangioma	any site	-0.0272355	0.0314601	0.386646	0.412687	0.325447	0.331019	2292	374985
II Neoplasms from hospital discharges (CD2_)	Benign neoplasm: Hypopharynx	0.041518	0.138553	0.764441	0.116656	0.34188	0.330982	117	377160
II Neoplasms from hospital discharges (CD2_)	Benign neoplasm of other and unspecified intrathoracic organs	-0.0987187	0.0897282	0.271246	0.566636	0.308711	0.331002	280	376997
II Neoplasms from hospital discharges (CD2_)	Benign neoplasm: Kidney	0.107386	0.0531951	0.0435151	1.36136	0.35394	0.330937	801	376476
II Neoplasms from hospital discharges (CD2_)	Benign neoplasm: Larynx	-0.0357693	0.0504665	0.478466	0.320149	0.323563	0.331003	887	376390
II Neoplasms from hospital discharges (CD2_)	Leiomyoma of uterus	-0.00709149	0.00952763	0.456691	0.340378	0.329567	0.330448	31661	179209
II Neoplasms from hospital discharges (CD2_)	Benign neoplasm: Lip	0.0123178	0.061858	0.842161	0.0746051	0.335314	0.330979	589	376688
II Neoplasms from hospital discharges (CD2_)	Benign lipomatous neoplasm	-0.0187058	0.0156845	0.233015	0.632617	0.327546	0.331074	9431	367846
II Neoplasms from hospital discharges (CD2_)	Benign lipomatous neoplasm of other sites/unspecified	0.0184214	0.0297262	0.535455	0.271277	0.335598	0.330954	2576	374701
II Neoplasms from hospital discharges (CD2_)	Benign lipomatous neoplasm of skin and subcutaneous tissue of head	face and neck	-0.054107	0.0360162	0.13302	0.876082	0.320057	0.331036	1745	375532
II Neoplasms from hospital discharges (CD2_)	Benign lipomatous neoplasm of skin and subcutaneous tissue of limbs	-0.0299469	0.032416	0.355575	0.449069	0.324421	0.331023	2159	375118
II Neoplasms from hospital discharges (CD2_)	Benign lipomatous neoplasm of skin and subcutaneous tissue of other and unspecified sites	0.0519829	0.110802	0.638962	0.194525	0.345162	0.330979	183	377094
II Neoplasms from hospital discharges (CD2_)	Benign lipomatous neoplasm of skin and subcutaneous tissue of trunk	-0.0251292	0.0246297	0.307597	0.512018	0.326185	0.331034	3754	373523
II Neoplasms from hospital discharges (CD2_)	Benign neoplasm: Liver/bile ducts	0.0377447	0.0641545	0.556304	0.254688	0.338475	0.330975	551	376726
II Neoplasms from hospital discharges (CD2_)	Benign neoplasm: Liver	0.040584	0.0679461	0.550309	0.259393	0.339104	0.330975	491	376786
II Neoplasms from hospital discharges (CD2_)	Lymphangioma	anys site	-0.205042	0.103563	0.0477189	1.32131	0.285714	0.331011	210	377067
II Neoplasms from hospital discharges (CD2_)	Benign neoplasm of male genital organs	-0.00173241	0.0647265	0.978647	0.00937387	0.330556	0.331839	540	165867
II Neoplasms from hospital discharges (CD2_)	Benign neoplasm: Mediastinum	-0.212831	0.161935	0.188746	0.724123	0.284884	0.330996	86	377191
II Neoplasms from hospital discharges (CD2_)	Melanocytic naevi of ear and external auricular canal	0.127958	0.12589	0.309426	0.509443	0.356643	0.330976	143	377134
II Neoplasms from hospital discharges (CD2_)	Melanocytic naevi of eyelid	including canthus	0.137106	0.100704	0.173364	0.76104	0.358744	0.330969	223	377054
II Neoplasms from hospital discharges (CD2_)	Melanocytic naevi of other and unspecified parts of face	0.0188604	0.0380233	0.619879	0.207693	0.333863	0.330973	1574	375703
II Neoplasms from hospital discharges (CD2_)	Melanocytic naevi	0.0131437	0.0161249	0.415004	0.381948	0.333601	0.330922	8900	368377
II Neoplasms from hospital discharges (CD2_)	Melanocytic naevi of lip	-0.103158	0.100516	0.304759	0.516043	0.305804	0.331	224	377053
II Neoplasms from hospital discharges (CD2_)	Melanocytic naevi of lower limb	including hip	0.00951756	0.0452297	0.833334	0.0791808	0.33213	0.330982	1108	376169
II Neoplasms from hospital discharges (CD2_)	Melanocytic naevi	other sites/unspecified	0.00300512	0.0337606	0.929072	0.0319507	0.331824	0.330981	1992	375285
II Neoplasms from hospital discharges (CD2_)	Melanocytic naevi of scalp and neck	0.0825486	0.0614208	0.178953	0.74726	0.349498	0.330956	598	376679
II Neoplasms from hospital discharges (CD2_)	Melanocytic naevi of trunk	-0.00110906	0.0263082	0.966374	0.0148548	0.330669	0.330988	3295	373982
II Neoplasms from hospital discharges (CD2_)	Melanocytic naevi of upper limb	including shoulder	0.0202636	0.0628075	0.746975	0.126694	0.335079	0.330979	573	376704
II Neoplasms from hospital discharges (CD2_)	Benign neoplasm: Cerebral meninges	-0.00637046	0.0309606	0.836978	0.0772858	0.330168	0.330991	2382	374895
II Neoplasms from hospital discharges (CD2_)	Benign neoplasm of meninges	-0.013148	0.0293336	0.653993	0.184427	0.328799	0.331001	2655	374622
II Neoplasms from hospital discharges (CD2_)	Beningn neoplasm: Meninges	unspecified	0.117048	0.0750169	0.11869	0.925585	0.35875	0.330956	400	376877
II Neoplasms from hospital discharges (CD2_)	Benign neoplasm: Spinal meninges	-0.0810496	0.0965306	0.401118	0.396728	0.311983	0.330998	242	377035
II Neoplasms from hospital discharges (CD2_)	Benign neoplasm: Other and unspecified parts of mouth	-0.128748	0.0497274	0.00962343	2.01667	0.302174	0.331056	920	376357
II Neoplasms from hospital discharges (CD2_)	Benign neoplasm of mouth and pharynx	-0.0131328	0.0265912	0.621392	0.206634	0.328514	0.331007	3216	374061
II Neoplasms from hospital discharges (CD2_)	Benign neoplasm: Nasopharynx	0.17347	0.100207	0.0834296	1.07868	0.370536	0.330962	224	377053
II Neoplasms from hospital discharges (CD2_)	Benign neoplasm: Other/unspecified site	0.0398352	0.0728929	0.584729	0.233045	0.340802	0.330974	424	376853
II Neoplasms from hospital discharges (CD2_)	Benign neoplasm: Oesophagus	0.135949	0.0873145	0.11947	0.922742	0.361017	0.330962	295	376982
II Neoplasms from hospital discharges (CD2_)	Benign neoplasm: Orbit	unspecified	-0.0116982	0.122852	0.924139	0.0342629	0.326667	0.330987	150	377127
II Neoplasms from hospital discharges (CD2_)	Benign neoplasm: Other parts of oropharynx	0.126846	0.10008	0.204998	0.68825	0.36	0.330968	225	377052
II Neoplasms from hospital discharges (CD2_)	Benign neoplasm of other and ill-defined parts of digestive system	-0.00159731	0.0213111	0.940253	0.0267553	0.330307	0.330995	5062	372215
II Neoplasms from hospital discharges (CD2_)	Benign neoplasm of other and unspecified sites	0.0293843	0.0510802	0.565117	0.247862	0.338337	0.330969	866	376411
II Neoplasms from hospital discharges (CD2_)	Benign neoplasm of ovary	-0.00183131	0.0209767	0.930431	0.0313157	0.329598	0.330334	5308	205562
II Neoplasms from hospital discharges (CD2_)	Benign neoplasm: Pancreas	-0.0496558	0.0642394	0.439535	0.357007	0.318761	0.331003	549	376728
II Neoplasms from hospital discharges (CD2_)	Benign neoplasm: Parathyroid gland	0.0155988	0.0905356	0.863206	0.0638856	0.337591	0.330981	274	377003
II Neoplasms from hospital discharges (CD2_)	Benign neoplasm: Parotid gland	0.00916898	0.032564	0.778275	0.108867	0.332789	0.330975	2144	375133
II Neoplasms from hospital discharges (CD2_)	Benign neoplasm: Pelvic bones	sacrum and coccyx	0.16284	0.167146	0.329939	0.481566	0.36875	0.330978	80	377197
II Neoplasms from hospital discharges (CD2_)	Benign neoplasm: Peripheral nerves and autonomic nervous system	0.0699192	0.0766023	0.361371	0.442047	0.345855	0.33097	386	376891
II Neoplasms from hospital discharges (CD2_)	Benign neoplasm: Pharynx	unspecified	-0.0439333	0.11149	0.693541	0.158928	0.321429	0.33099	182	377095
II Neoplasms from hospital discharges (CD2_)	Benign neoplasm: Pituitary gland	craniopharyngeal duct	0.0748086	0.0401406	0.0623692	1.20503	0.348021	0.330922	1402	375875
II Neoplasms from hospital discharges (CD2_)	Benign neoplasm: Prostate	0.194141	0.114962	0.0912683	1.03968	0.374269	0.331791	171	166236
II Neoplasms from hospital discharges (CD2_)	Benign neoplasm: Rectosigmoid junction	-0.0635057	0.0479966	0.185792	0.730972	0.31726	0.331021	982	376295
II Neoplasms from hospital discharges (CD2_)	Benign neoplasm: Rectum/anal canal icd-9	0.0245391	0.088222	0.780896	0.107407	0.337931	0.33098	290	376987
II Neoplasms from hospital discharges (CD2_)	Benign neoplasm: Rectum	anus and anal canal	-0.0100713	0.0202807	0.619475	0.207976	0.329401	0.331009	5613	371664
II Neoplasms from hospital discharges (CD2_)	Benign neoplasm: Rectum	-0.0143296	0.0219482	0.513832	0.289179	0.328397	0.331019	4776	372501
II Neoplasms from hospital discharges (CD2_)	Benign neoplasm: Retina	-0.243044	0.134217	0.0701665	1.15387	0.276	0.331004	125	377152
II Neoplasms from hospital discharges (CD2_)	Benign neoplasm of soft tissue of retroperitoneum and peritoneum	-0.185896	0.127743	0.145605	0.836824	0.289855	0.331001	138	377139
II Neoplasms from hospital discharges (CD2_)	Benign neoplasm of major salivary glands	0.00299004	0.0285954	0.916722	0.0377624	0.331239	0.330984	2785	374492
II Neoplasms from hospital discharges (CD2_)	Benign neoplasm: salivary glands	exclude unknown (D119)	0.00167858	0.030684	0.956373	0.0193726	0.330849	0.330986	2415	374862
II Neoplasms from hospital discharges (CD2_)	Benign neoplasm: other/unspecified salivary gland	-0.0384548	0.0548372	0.483144	0.315923	0.321429	0.331005	756	376521
II Neoplasms from hospital discharges (CD2_)	Benign neoplasm: Scrotum	-0.0327512	0.151295	0.828619	0.0816451	0.323232	0.33184	99	166308
II Neoplasms from hospital discharges (CD2_)	Benign neoplasm: Sigmoid colon	-0.00315783	0.0217238	0.884425	0.0533392	0.330381	0.330993	4876	372401
II Neoplasms from hospital discharges (CD2_)	Other benign neoplasms of skin	-0.00661811	0.0137994	0.631517	0.199615	0.329795	0.331026	12341	364936
II Neoplasms from hospital discharges (CD2_)	Benign neoplasm: Small intestine	0.0835135	0.0469993	0.075584	1.12157	0.348691	0.330937	1031	376246
II Neoplasms from hospital discharges (CD2_)	Benign neoplasm: Other and unspecified parts of small intestine	0.133295	0.0730902	0.0681962	1.16624	0.358314	0.330955	427	376850
II Neoplasms from hospital discharges (CD2_)	Benign neoplasm: Spinal cord	-0.032244	0.0798016	0.686175	0.163565	0.323944	0.330992	355	376922
II Neoplasms from hospital discharges (CD2_)	Benign neoplasm: Stomach	-0.0354737	0.029283	0.225739	0.646393	0.323368	0.33104	2658	374619
II Neoplasms from hospital discharges (CD2_)	Benign neoplasm: Testis	-0.0820683	0.144576	0.570273	0.243917	0.314815	0.331846	108	166299
II Neoplasms from hospital discharges (CD2_)	Benign neoplasm of thyroid gland	0.0166054	0.0508219	0.743866	0.128505	0.335429	0.330975	875	376402
II Neoplasms from hospital discharges (CD2_)	Benign neoplasm: Tongue	-0.000228366	0.0561298	0.996754	0.0014121	0.330556	0.330986	720	376557
II Neoplasms from hospital discharges (CD2_)	Benign neoplasm: Tonsil	0.0656096	0.0897608	0.464817	0.332718	0.345196	0.330975	281	376996
II Neoplasms from hospital discharges (CD2_)	Benign neoplasm: Transverse colon	-0.0225087	0.0307899	0.464753	0.332778	0.326747	0.331013	2404	374873
II Neoplasms from hospital discharges (CD2_)	Benign neoplasm of urinary organs	0.0748009	0.0440911	0.0897904	1.04677	0.347645	0.330934	1165	376112
II Neoplasms from hospital discharges (CD2_)	Benign neoplasm: Uterine tubes and ligaments	0.0434959	0.117299	0.710776	0.148267	0.340491	0.330308	163	210707
II Neoplasms from hospital discharges (CD2_)	Other benign neoplasm of uterus: Other parts/unspecified	-0.0195549	0.0445973	0.66104	0.179772	0.325862	0.33034	1160	209710
II Neoplasms from hospital discharges (CD2_)	Other benign neoplasms of uterus	-0.023792	0.0394813	0.546765	0.262199	0.324983	0.330353	1477	209393
II Neoplasms from hospital discharges (CD2_)	Benign neoplasm: Vulva	0.0541714	0.0643191	0.39966	0.398309	0.342727	0.330283	550	210320
II Neoplasms from hospital discharges (CD2_)	Benign neoplasm: Vagina	-0.0166109	0.0834908	0.842298	0.0745343	0.326154	0.330322	325	210545
II Neoplasms from hospital discharges (CD2_)	Benign neoplasm: Eye	unspecified (controls excluding all cancers)	0.127939	0.140927	0.363965	0.43894	0.358407	0.331628	113	299881
II Neoplasms from hospital discharges (CD2_)	Follicular lymphoma (controls excluding all cancers)	-0.100941	0.0458196	0.0275943	1.55918	0.309436	0.331633	1081	299952
II Neoplasms from hospital discharges (CD2_)	Follicular lymphoma	-0.0995693	0.0457843	0.029649	1.52799	0.309436	0.331047	1081	376196
II Neoplasms from hospital discharges (CD2_)	Hodgkin lymphoma (controls excluding all cancers)	0.0307812	0.0538492	0.56758	0.245973	0.338462	0.331633	780	299952
II Neoplasms from hospital discharges (CD2_)	Hodgkin lymphoma	0.0364375	0.0538508	0.498635	0.302217	0.338462	0.33097	780	376497
II Neoplasms from hospital discharges (CD2_)	Malignant immunoproliferative diseases (controls excluding all cancers)	-0.174323	0.100516	0.0828686	1.08161	0.293722	0.331633	223	299952
II Neoplasms from hospital discharges (CD2_)	Carcinoma in situ	bladder (controls excluding all cancers)	0.0820579	0.0588915	0.163507	0.786464	0.351682	0.331656	654	287130
II Neoplasms from hospital discharges (CD2_)	Carcinoma in situ of breast (controls excluding all cancers)	0.228244	0.0849191	0.00719283	2.1431	0.386691	0.330523	278	167052
II Neoplasms from hospital discharges (CD2_)	Carcinoma in situ of breast	intraductal (controls excluding all cancers)	0.04892	0.0322826	0.12968	0.887127	0.340694	0.330527	2219	167070
II Neoplasms from hospital discharges (CD2_)	Carcinoma in situ of breast	lobular (controls excluding all cancers)	0.0916704	0.116037	0.429523	0.367014	0.353293	0.330565	167	167176
II Neoplasms from hospital discharges (CD2_)	Carcinoma in situ of cervix uteri (controls excluding all cancers)	-0.0223286	0.0320744	0.486333	0.313066	0.326702	0.330564	2236	165401
II Neoplasms from hospital discharges (CD2_)	Carcinoma in situ of colon (controls excluding all cancers)	0.0997811	0.134691	0.458805	0.338372	0.358871	0.331651	124	287092
II Neoplasms from hospital discharges (CD2_)	Carcinoma in situ of endometrium (controls excluding all cancers)	0.0106907	0.147839	0.942353	0.0257866	0.330189	0.330562	106	167161
II Neoplasms from hospital discharges (CD2_)	Melanoma in situ (controls excluding all cancers)	-0.0508667	0.0507129	0.315846	0.500525	0.319053	0.33165	887	286876
II Neoplasms from hospital discharges (CD2_)	Carcinoma in situ of prostate (controls excluding all cancers)	-0.108149	0.125974	0.390617	0.408249	0.315603	0.333197	141	119882
II Neoplasms from hospital discharges (CD2_)	Carcinoma in situ of rectum (controls excluding all cancers)	-0.0687813	0.166353	0.679265	0.167961	0.320988	0.331662	81	287104
II Neoplasms from hospital discharges (CD2_)	Carcinoma in situ of skin (controls excluding all cancers)	0.051053	0.0347671	0.141987	0.84775	0.342258	0.331619	1911	286158
II Neoplasms from hospital discharges (CD2_)	Carcinoma in situ of vulva (controls excluding all cancers)	-0.0677332	0.120265	0.573299	0.241619	0.316129	0.330566	155	167097
II Neoplasms from hospital discharges (CD2_)	Leukaemia of unspecified cell type (controls excluding all cancers)	-0.0836069	0.101196	0.408698	0.388598	0.311364	0.331633	220	299952
II Neoplasms from hospital discharges (CD2_)	Leukaemia of unspecified cell type	-0.0782443	0.101301	0.439881	0.356665	0.311364	0.330997	220	377057
II Neoplasms from hospital discharges (CD2_)	Lymphoid leukaemia (controls excluding all cancers)	-0.0526001	0.0389868	0.177281	0.751339	0.320469	0.331633	1493	299952
II Neoplasms from hospital discharges (CD2_)	Multiple myeloma and malignant plasma cell neoplasms (controls excluding all cancers)	0.0283633	0.0426423	0.505957	0.295886	0.33787	0.331633	1249	299952
II Neoplasms from hospital discharges (CD2_)	Myeloid leukaemia (controls excluding all cancers)	0.0157083	0.0579004	0.78616	0.104489	0.33468	0.331633	674	299952
II Neoplasms from hospital discharges (CD2_)	Myeloid leukaemia	0.0200907	0.057888	0.728544	0.137544	0.33468	0.330979	674	376603
II Neoplasms from hospital discharges (CD2_)	Non-follicular lymphoma (controls excluding all cancers)	-0.0083337	0.0296333	0.778537	0.108721	0.33092	0.331633	2602	299952
II Neoplasms from hospital discharges (CD2_)	Non-follicular lymphoma	-0.00463351	0.0295724	0.875494	0.0577467	0.33092	0.330986	2602	374675
II Neoplasms from hospital discharges (CD2_)	Other and unspecified types of non-Hodgkin lymphoma (controls excluding all cancers)	-0.0333516	0.0456312	0.464844	0.332693	0.324039	0.331633	1088	299952
II Neoplasms from hospital discharges (CD2_)	Other and unspecified types of non-Hodgkin lymphoma	-0.0340462	0.04565	0.455782	0.341243	0.324039	0.331662	1088	287137
II Neoplasms from hospital discharges (CD2_)	Primary_lymphoid and hematopoietic malignant neoplasms (controls excluding all cancers)	-0.035216	0.0176485	0.0459992	1.33725	0.324656	0.331633	7519	299952
II Neoplasms from hospital discharges (CD2_)	Other and unspecified malignant neoplasms of lymphoid	haematopoietic and related tissue (controls excluding all cancers)	-0.0280055	0.0951854	0.768589	0.114306	0.326613	0.331633	248	299952
II Neoplasms from hospital discharges (CD2_)	Mature T/NK-cell lymphomas (controls excluding all cancers)	-0.0336141	0.0821455	0.682391	0.165967	0.325373	0.331633	335	299952
II Neoplasms from hospital discharges (CD2_)	Melanoma of uvea (controls excluding all cancers)	-0.0600057	0.0964025	0.533647	0.272746	0.320248	0.331641	242	299884
I Certain infectious and parasitic diseases (AB1_)	Enterocolitis due to Clostridium difficile	-0.0138279	0.0270298	0.608946	0.215421	0.328255	0.331017	3118	371656
Comorbidities of Diabetes	Charcot foot	-0.086113	0.0691614	0.213094	0.671429	0.315011	0.331222	473	271817
Asthma and related endpoints	Childhood allergy (age < 16)	-0.0154796	0.0224579	0.490651	0.309227	0.326963	0.331043	5337	371940
Gastrointestinal endpoints	Primary biliary cholangitis (PBC)	-0.081244	0.0638794	0.203432	0.691581	0.313285	0.331301	557	281127
Gastrointestinal endpoints	Cirrhosis of liver	NAS	0.0535894	0.0445269	0.228772	0.640597	0.343257	0.331069	1142	373307
Rheuma endpoints	Other chondrocalcinosis	-0.110913	0.089112	0.213263	0.671085	0.305944	0.331021	286	376833
Gastrointestinal endpoints	Chronic hepatitis NAS	0.00115065	0.0807854	0.988636	0.00496365	0.331884	0.330985	345	376932
Gastrointestinal endpoints	Crohn's disease of large intestine	-0.00692176	0.0378841	0.855026	0.0680205	0.328906	0.331034	1581	359927
Other	not yet classified endpoints (same as #MISC)	Chronic myeloproliferative disease	-0.0323848	0.0828764	0.695974	0.157407	0.32622	0.330984	328	375158
Gastrointestinal endpoints	Crohn's disease NAS	0.00930656	0.0336451	0.78208	0.106749	0.332835	0.331034	2007	359927
Gastrointestinal endpoints	Other Crohn's disease	-0.015282	0.0329529	0.642824	0.191908	0.326501	0.331034	2098	359927
Gastrointestinal endpoints	Crohn's disease of small intestine	0.0417267	0.0336696	0.215236	0.667085	0.340319	0.331034	2004	359927
Rheuma endpoints	Other/unspecified crystal arthropathies	-0.0740203	0.134463	0.581985	0.235088	0.316	0.331021	125	376833
Gastrointestinal endpoints	Cirrhosis	broad definition used in the article https://doi.org/10.1101/594523	-0.0356532	0.0239819	0.137101	0.862958	0.323175	0.331069	3970	373307
Other	not yet classified endpoints (same as #MISC)	Chronic myeloid leukaemia [CML]	BCR/ABL-positive	-0.000641385	0.0987059	0.994815	0.00225749	0.329741	0.330984	232	375158
I Certain infectious and parasitic diseases (AB1_)	Other/unspecified cytomegaloviral diseases	0.0322579	0.070602	0.647745	0.188596	0.340355	0.33098	451	376730
Cardiometabolic endpoints	Congenital malformations of heart and great arteries	0.0174133	0.0244255	0.475899	0.322485	0.335005	0.330944	3843	373434
COPD and related endpoints	Early onset COPD	0.00906537	0.0181189	0.616845	0.209824	0.333099	0.33074	7079	359794
Comorbidities of COPD	COPD-related respiratory insufficiency	0.0113511	0.026409	0.667327	0.175661	0.333104	0.33074	3313	359794
COPD and related endpoints	Later onset COPD	0.0348379	0.0156479	0.0259902	1.58519	0.33805	0.330899	10404	161813
COPD and related endpoints	COPD related to chronic (opportunist) infections	0.0605068	0.061566	0.325708	0.487172	0.343907	0.33074	599	359794
Interstitial lung disease endpoints	Continuous positive airway pressure	0.0309263	0.0188626	0.101097	0.995261	0.336755	0.331717	7247	164315
Rheuma endpoints	CR(E)ST syndrome	0.0812623	0.0780869	0.298031	0.525738	0.349593	0.330967	369	376908
Rheuma endpoints	Arthropathy in Crohn disease	0.0396772	0.0909407	0.662621	0.178735	0.338828	0.33095	273	373546
Comorbidities of Diabetes	STROKE	0.00268459	0.00891049	0.763198	0.117363	0.331892	0.331222	39818	271817
III Diseases of the blood and blood-forming organs and certain disorders involving the immune mechanism (D3_)	Acquired haemolytic anaemia	-0.0292533	0.0610037	0.631559	0.199586	0.324257	0.33098	606	376439
III Diseases of the blood and blood-forming organs and certain disorders involving the immune mechanism (D3_)	Other and unspecified acquired haemolytic anaemias	-0.113785	0.0965221	0.238459	0.622586	0.307054	0.33098	241	376439
III Diseases of the blood and blood-forming organs and certain disorders involving the immune mechanism (D3_)	Acquired pure red cell aplasia [erythroblastopenia]	-0.0986775	0.133738	0.460612	0.336665	0.309524	0.331098	126	362319
III Diseases of the blood and blood-forming organs and certain disorders involving the immune mechanism (D3_)	Acute posthaemorrhagic anaemia	-0.0246728	0.0481478	0.608344	0.215851	0.326332	0.331098	976	362319
III Diseases of the blood and blood-forming organs and certain disorders involving the immune mechanism (D3_)	Agranulocytosis	-0.0498812	0.0265543	0.0603184	1.21955	0.319419	0.331159	3234	370400
III Diseases of the blood and blood-forming organs and certain disorders involving the immune mechanism (D3_)	Other autoimmune haemolytic anaemias	0.0302473	0.0896357	0.73578	0.133252	0.339286	0.33098	280	376439
III Diseases of the blood and blood-forming organs and certain disorders involving the immune mechanism (D3_)	Allergic purpura	0.0194962	0.051399	0.704456	0.152146	0.334112	0.330908	856	371504
III Diseases of the blood and blood-forming organs and certain disorders involving the immune mechanism (D3_)	Vitamin B12 deficiency anaemia	0.0158444	0.0261756	0.544973	0.263625	0.334812	0.330929	3351	360528
III Diseases of the blood and blood-forming organs and certain disorders involving the immune mechanism (D3_)	Folate deficiency anaemia	-0.227754	0.112388	0.042714	1.36943	0.280899	0.330929	178	360528
III Diseases of the blood and blood-forming organs and certain disorders involving the immune mechanism (D3_)	Anaemias	-0.0145632	0.0125647	0.246434	0.6083	0.330236	0.332287	27371	88536
III Diseases of the blood and blood-forming organs and certain disorders involving the immune mechanism (D3_)	Anaemia in chronic diseases classified elsewhere	0.066558	0.0620398	0.283349	0.547679	0.347863	0.331098	585	362319
III Diseases of the blood and blood-forming organs and certain disorders involving the immune mechanism (D3_)	Iron deficiency anaemia secondary to blood loss (chronic)	0.00950679	0.0217593	0.662178	0.179025	0.333471	0.330929	4852	360528
III Diseases of the blood and blood-forming organs and certain disorders involving the immune mechanism (D3_)	Iron deficiency anaemia	-0.00250096	0.0131382	0.849029	0.0710776	0.330816	0.330929	13689	360528
III Diseases of the blood and blood-forming organs and certain disorders involving the immune mechanism (D3_)	Other and unspecified iron deficiency	-0.00963983	0.015122	0.523817	0.28082	0.329255	0.330929	10208	360528
III Diseases of the blood and blood-forming organs and certain disorders involving the immune mechanism (D3_)	Other and unspecified anaemias	-0.0155848	0.01325	0.239512	0.620673	0.328527	0.331098	13600	362319
III Diseases of the blood and blood-forming organs and certain disorders involving the immune mechanism (D3_)	Other and unspecified diseases of blood and blood-forming organs	-0.057674	0.0596938	0.333962	0.476303	0.318325	0.331159	633	370400
III Diseases of the blood and blood-forming organs and certain disorders involving the immune mechanism (D3_)	Other diseases of blood and blood-forming organs	-0.0422047	0.0182982	0.0210829	1.67607	0.321652	0.331159	6877	370400
III Diseases of the blood and blood-forming organs and certain disorders involving the immune mechanism (D3_)	Chronic Coagulation defects	0.102172	0.0602071	0.0896933	1.04724	0.353035	0.330949	626	376651
III Diseases of the blood and blood-forming organs and certain disorders involving the immune mechanism (D3_)	Other and unspecified coagulation defects	-0.0116523	0.0432583	0.787648	0.103668	0.327445	0.330908	1217	371504
III Diseases of the blood and blood-forming organs and certain disorders involving the immune mechanism (D3_)	Coagulation defects	purpura and other haemorrhagic conditions	0.0213875	0.0199111	0.282754	0.548591	0.335961	0.330908	5773	371504
III Diseases of the blood and blood-forming organs and certain disorders involving the immune mechanism (D3_)	Other coagulation defects	0.0223611	0.0346006	0.518109	0.285579	0.335347	0.330908	1904	371504
III Diseases of the blood and blood-forming organs and certain disorders involving the immune mechanism (D3_)	Combined immunodeficiencies	-0.0254032	0.0860108	0.767727	0.114793	0.32459	0.330907	305	371255
III Diseases of the blood and blood-forming organs and certain disorders involving the immune mechanism (D3_)	Defects in the complement system	0.164874	0.114458	0.149735	0.824677	0.368421	0.330907	171	371255
III Diseases of the blood and blood-forming organs and certain disorders involving the immune mechanism (D3_)	Common variable immunodeficiency	0.260464	0.105076	0.0131817	1.88003	0.397661	0.330907	171	371255
III Diseases of the blood and blood-forming organs and certain disorders involving the immune mechanism (D3_)	Other or unspecified common variable immunodeficiency	0.282959	0.157747	0.0728518	1.13756	0.394444	0.330907	90	371255
III Diseases of the blood and blood-forming organs and certain disorders involving the immune mechanism (D3_)	Selective deficiency of immunoglobulin G [IgG] subclasses	0.0608361	0.110899	0.5833	0.234108	0.344262	0.330907	183	371255
III Diseases of the blood and blood-forming organs and certain disorders involving the immune mechanism (D3_)	Selective deficiency of immunoglobulin A [IgA]y	-0.117576	0.141905	0.407358	0.390024	0.303571	0.330907	112	371255
III Diseases of the blood and blood-forming organs and certain disorders involving the immune mechanism (D3_)	Disseminated intravascular coagulation [defibrination syndrome]	0.15632	0.164319	0.34144	0.466685	0.36747	0.330908	83	371504
III Diseases of the blood and blood-forming organs and certain disorders involving the immune mechanism (D3_)	Familial erythrocytosis	0.108821	0.12642	0.389353	0.409657	0.35461	0.331159	141	370400
III Diseases of the blood and blood-forming organs and certain disorders involving the immune mechanism (D3_)	Haemolytic anaemias	0.0142072	0.0518935	0.784256	0.105542	0.333532	0.33098	838	376439
III Diseases of the blood and blood-forming organs and certain disorders involving the immune mechanism (D3_)	Haemorrhagic disorder due to circulating anticoagulants	-0.0600207	0.09208	0.51451	0.288606	0.318352	0.330908	267	371504
III Diseases of the blood and blood-forming organs and certain disorders involving the immune mechanism (D3_)	Other and unspecified haemorrhagic conditions	0.0609354	0.0745841	0.413926	0.383077	0.346535	0.330908	404	371504
III Diseases of the blood and blood-forming organs and certain disorders involving the immune mechanism (D3_)	Other hereditary haemolytic anaemias	0.22383	0.129193	0.0831802	1.07998	0.378571	0.33098	140	376439
III Diseases of the blood and blood-forming organs and certain disorders involving the immune mechanism (D3_)	Hereditary hypogammaglobulinemia	-0.0879757	0.150959	0.560043	0.251779	0.313131	0.330907	99	371255
III Diseases of the blood and blood-forming organs and certain disorders involving the immune mechanism (D3_)	Hereditary deficiency of other clotting factors	0.138982	0.102225	0.173968	0.759531	0.361111	0.330908	216	371504
III Diseases of the blood and blood-forming organs and certain disorders involving the immune mechanism (D3_)	Hypersplenism	0.0320309	0.146248	0.826636	0.0826856	0.338095	0.331159	105	370400
III Diseases of the blood and blood-forming organs and certain disorders involving the immune mechanism (D3_)	Immunodeficiency with predominantly antibody defects	0.0304411	0.0564028	0.589397	0.229592	0.337553	0.330907	711	371255
III Diseases of the blood and blood-forming organs and certain disorders involving the immune mechanism (D3_)	Other and unspecified immunodeficiencies with predominantly antibody defects	0.100234	0.0820264	0.22172	0.654195	0.352679	0.330907	336	371255
III Diseases of the blood and blood-forming organs and certain disorders involving the immune mechanism (D3_)	Immunodeficiencies	0.0335285	0.0409437	0.412847	0.384211	0.338148	0.33096	1350	375927
III Diseases of the blood and blood-forming organs and certain disorders involving the immune mechanism (D3_)	Other or unspecified immunodeficiency	-0.0412101	0.152298	0.786707	0.104187	0.319588	0.330907	97	371255
III Diseases of the blood and blood-forming organs and certain disorders involving the immune mechanism (D3_)	Other immunodeficiencies	0.096217	0.0888466	0.278828	0.554664	0.352632	0.330907	285	371255
III Diseases of the blood and blood-forming organs and certain disorders involving the immune mechanism (D3_)	Certain disorders involving the immune mechanism	0.0170316	0.0194928	0.382263	0.417638	0.335852	0.330907	6022	371255
III Diseases of the blood and blood-forming organs and certain disorders involving the immune mechanism (D3_)	Infarction of spleen	-0.0613659	0.135221	0.649959	0.187114	0.317073	0.331159	123	370400
III Diseases of the blood and blood-forming organs and certain disorders involving the immune mechanism (D3_)	Idiopathic thrombocytopenic purpura	0.0928673	0.0527374	0.0782492	1.10652	0.353086	0.330908	810	371504
III Diseases of the blood and blood-forming organs and certain disorders involving the immune mechanism (D3_)	Kela reimbursement Agammaglobulinemia (D80-84)	0.119433	0.105679	0.258412	0.587687	0.356436	0.330907	202	371255
III Diseases of the blood and blood-forming organs and certain disorders involving the immune mechanism (D3_)	Nezelof syndrome	-0.039427	0.134262	0.769021	0.114062	0.32	0.330907	125	371255
III Diseases of the blood and blood-forming organs and certain disorders involving the immune mechanism (D3_)	Nonhereditary hypogammaglobulinemia	0.0559667	0.0900464	0.534249	0.272256	0.342294	0.330907	279	371255
III Diseases of the blood and blood-forming organs and certain disorders involving the immune mechanism (D3_)	Other nutritional anaemias	0.00320589	0.089511	0.971429	0.0125888	0.332155	0.330929	283	360528
III Diseases of the blood and blood-forming organs and certain disorders involving the immune mechanism (D3_)	Other specified diseases with participation of lymphoreticular and reticulohistiocytic tissue	0.0716229	0.160673	0.655765	0.183252	0.348837	0.331159	86	370400
III Diseases of the blood and blood-forming organs and certain disorders involving the immune mechanism (D3_)	Other and unspecified aplastic anaemias	0.0581461	0.0884724	0.511038	0.291547	0.34375	0.331098	288	362319
III Diseases of the blood and blood-forming organs and certain disorders involving the immune mechanism (D3_)	Other diseases of blood and blood-forming organs	-0.0457314	0.0346178	0.186488	0.729348	0.321353	0.331159	1892	370400
III Diseases of the blood and blood-forming organs and certain disorders involving the immune mechanism (D3_)	Other disorders of white blood cells	-0.0234249	0.0390428	0.548519	0.260808	0.326703	0.331159	1483	370400
III Diseases of the blood and blood-forming organs and certain disorders involving the immune mechanism (D3_)	Other nonthrombocytopenic purpura	-0.105382	0.102811	0.305361	0.515187	0.308411	0.330908	214	371504
III Diseases of the blood and blood-forming organs and certain disorders involving the immune mechanism (D3_)	Other primary thrombocytopenia	0.0869474	0.159511	0.585693	0.23233	0.352273	0.330908	88	371504
III Diseases of the blood and blood-forming organs and certain disorders involving the immune mechanism (D3_)	Purpura and other haemorrhagic conditions	0.0211924	0.0241584	0.380362	0.419803	0.336026	0.330908	3900	371504
III Diseases of the blood and blood-forming organs and certain disorders involving the immune mechanism (D3_)	Qualitative platelet defects	-0.111476	0.142155	0.432932	0.36358	0.308036	0.330908	112	371504
III Diseases of the blood and blood-forming organs and certain disorders involving the immune mechanism (D3_)	Sarcoidosis	0.000894048	0.0237462	0.969967	0.0132432	0.33222	0.330907	4041	371255
III Diseases of the blood and blood-forming organs and certain disorders involving the immune mechanism (D3_)	Severe combined immunodeficiency [SCID] with reticular dysgenesis	0.00769596	0.164958	0.962789	0.0164689	0.335366	0.330907	82	371255
III Diseases of the blood and blood-forming organs and certain disorders involving the immune mechanism (D3_)	Secondary polycythaemia	0.0047151	0.0608868	0.938273	0.0276707	0.333059	0.331159	608	370400
III Diseases of the blood and blood-forming organs and certain disorders involving the immune mechanism (D3_)	Secondary thrombocytopenia	-0.0523645	0.0868863	0.546723	0.262233	0.32047	0.330908	298	371504
III Diseases of the blood and blood-forming organs and certain disorders involving the immune mechanism (D3_)	Hereditary sideroblastic anaemia	0.0854259	0.148255	0.564474	0.248356	0.349515	0.331098	103	362319
III Diseases of the blood and blood-forming organs and certain disorders involving the immune mechanism (D3_)	Other sideroblastic anaemias	0.182767	0.148928	0.219741	0.658089	0.367647	0.331098	102	362319
III Diseases of the blood and blood-forming organs and certain disorders involving the immune mechanism (D3_)	Diseases of spleen	-0.0112769	0.0753822	0.881083	0.0549832	0.328715	0.331159	397	370400
III Diseases of the blood and blood-forming organs and certain disorders involving the immune mechanism (D3_)	Other and unspecified diseases of spleen	0.0175105	0.156563	0.910948	0.0405066	0.336957	0.331159	92	370400
III Diseases of the blood and blood-forming organs and certain disorders involving the immune mechanism (D3_)	Thrombocytopenia	unspecified	-0.000977897	0.0347773	0.977567	0.00985329	0.331996	0.330908	1869	371504
III Diseases of the blood and blood-forming organs and certain disorders involving the immune mechanism (D3_)	Von Willebrand disease	0.101402	0.0826096	0.21964	0.658289	0.352679	0.330908	336	371504
III Diseases of the blood and blood-forming organs and certain disorders involving the immune mechanism (D3_)	Other and unspecified disorders of white blood cells	0.0123485	0.0457555	0.787252	0.103886	0.33519	0.331159	1077	370400
Common endpoint	Any death	-0.00580846	0.00876539	0.507549	0.294522	0.329899	0.331116	40455	336822
Dental endpoints	TMD muscular pain linked with fibromyalgia	0.0238317	0.0160745	0.138186	0.859535	0.337021	0.330838	8995	368282
Dental endpoints	TMD related pain	0.0143466	0.015041	0.340168	0.468306	0.333786	0.330907	10303	366974
Rheuma endpoints	Dermatopolymyositis (FG)	0.0791992	0.0748195	0.28981	0.537886	0.345679	0.330625	405	285035
Diabetes endpoints	Diabetic autonomic neuropathy	0.12678	0.142018	0.372016	0.429438	0.36036	0.330939	111	374434
Diabetes endpoints	Diabetic hypoglycemia	-0.00177949	0.0182115	0.922161	0.0351933	0.33081	0.331222	7332	271817
Diabetes endpoints	Diabetic ketoacidosis	-0.0284922	0.0175807	0.105091	0.978433	0.325342	0.331222	7841	271817
Diabetes endpoints	Diabetic maculopathy (more control exclusions)	-0.0330923	0.0253056	0.190973	0.719028	0.325588	0.331911	3572	308547
Diabetes endpoints	Diabetic mononeuropathy	-0.132312	0.136271	0.331574	0.47942	0.301653	0.330939	121	374434
Diabetes endpoints	Neovascular glaucoma	-0.00944482	0.0453443	0.835002	0.0783127	0.33	0.331051	1100	366206
Diabetes endpoints	Diabetic nephropathy (more control exclusions)	-0.010361	0.0236845	0.661779	0.179287	0.329972	0.331915	4111	308539
Diabetes endpoints	Diabetic neuropathy	0.0240697	0.028776	0.402902	0.394801	0.337144	0.331222	2843	271817
Diabetes endpoints	Peripheral angiopathy	-0.020049	0.0310234	0.518115	0.285574	0.326969	0.331222	2514	271817
Diabetes endpoints	Diabetic polyneuropathy	0.0263599	0.0464175	0.570112	0.24404	0.337309	0.330939	1048	374434
Diabetes endpoints	Retinal artery occlusion (branch)	0.0724861	0.105468	0.491908	0.308116	0.348259	0.331904	201	308633
Diabetes endpoints	Retinal artery occlusion (main artery)	0.0735678	0.11103	0.507592	0.294485	0.350829	0.331904	181	308633
Diabetes endpoints	Unspecified diabetic retinopathy	-0.0061557	0.0255346	0.809499	0.0917839	0.330853	0.331068	3494	366864
Diabetes endpoints	Proliferative diabetic retinopathy	-0.0151285	0.0156356	0.333259	0.477218	0.328187	0.331077	9511	362581
Diabetes endpoints	Diabetic retinopathy (more control exclusions)	-0.0241303	0.0151086	0.110238	0.957668	0.328089	0.331904	10413	308633
Diabetes endpoints	Retinal vein occlusion (central or branch)	-0.0646899	0.0540623	0.231471	0.635504	0.320645	0.331904	775	308633
Diabetes endpoints	Diabetes	several complications	-0.0244227	0.0127177	0.0548113	1.26113	0.327853	0.331222	16320	271817
Diabetes endpoints	Vitreous bleeding (caused by prolif. dmrp when together with H36.03*)	-0.0378822	0.0283912	0.182108	0.739672	0.322872	0.331086	2820	365572
IV Endocrine	nutritional and metabolic diseases (E4_)	Drug-induced adrenocortical insufficiency	-0.0163218	0.0748291	0.827335	0.0823185	0.327543	0.330989	403	376874
VII Diseases of the eye and adnexa (H7_)	Drug-induced cataract	-0.0661856	0.0602819	0.272233	0.56506	0.31723	0.331008	621	376656
VI Diseases of the nervous system (G6_)	Drug-induced dystonia	-0.126385	0.161719	0.434503	0.362007	0.302326	0.330992	86	377191
XIII Diseases of the musculoskeletal system and connective tissue (M13_)	Drug-induced gout	-0.0218494	0.1364	0.872735	0.0591176	0.326446	0.330987	121	377156
VI Diseases of the nervous system (G6_)	Drug-induced headache	not elsewhere classified	0.224454	0.131126	0.0869441	1.06076	0.378788	0.330969	132	377145
III Diseases of the blood and blood-forming organs and certain disorders involving the immune mechanism (D3_)	Drug-induced neutropenia	-0.0296939	0.0338801	0.38079	0.419315	0.324065	0.331022	1978	375299
XIII Diseases of the musculoskeletal system and connective tissue (M13_)	Drug-induced osteoporosis	0.22063	0.0830933	0.00792574	2.10096	0.385834	0.330943	289	376988
XIII Diseases of the musculoskeletal system and connective tissue (M13_)	Drug-induced systemic lupus erythematosus	0.0728582	0.108692	0.502655	0.29873	0.348168	0.330977	191	377086
VI Diseases of the nervous system (G6_)	Drug-induced tremor	0.103968	0.122206	0.394906	0.403506	0.354305	0.330976	151	377126
VII Diseases of the eye and adnexa (H7_)	Dry age-related macular degeneration (includes geographic atrophy)	0.0539381	0.0200482	0.00713625	2.14653	0.342931	0.331006	6065	251042
XI Diseases of the digestive system (K11_)	Duodenal ulcer - Unspecified as acute or chronic	without haemorrhage or perforation	drug-induced	0.1685	0.14481	0.244589	0.611563	0.372642	0.330974	106	377171
IV Endocrine	nutritional and metabolic diseases (E4_)	Acidosis	-0.0524714	0.0686524	0.444685	0.351948	0.319415	0.331032	479	324150
IV Endocrine	nutritional and metabolic diseases (E4_)	Acromegaly and pituitary gigantism	0.016195	0.110783	0.883773	0.0536591	0.336066	0.331054	183	361988
IV Endocrine	nutritional and metabolic diseases (E4_)	Adrenocortical insufficiency	0.00612311	0.0494699	0.901494	0.0450372	0.333694	0.331054	923	361988
IV Endocrine	nutritional and metabolic diseases (E4_)	Other adrenocortical overactivity	-0.144239	0.124888	0.248114	0.605349	0.297945	0.331054	146	361988
IV Endocrine	nutritional and metabolic diseases (E4_)	Adrenomedullary hyperfunction	0.0520906	0.1676	0.75595	0.121507	0.34375	0.331054	80	361988
IV Endocrine	nutritional and metabolic diseases (E4_)	Disorders of adrenal gland	other and/or unspecified	-0.0284619	0.132064	0.829365	0.0812543	0.325581	0.331054	129	361988
IV Endocrine	nutritional and metabolic diseases (E4_)	Adrenogenital disorders	-0.133266	0.132792	0.315585	0.500883	0.30315	0.331054	127	361988
IV Endocrine	nutritional and metabolic diseases (E4_)	Other disorders of amino-acid metabolism	-0.0227986	0.133416	0.864315	0.063328	0.322835	0.331032	127	324150
IV Endocrine	nutritional and metabolic diseases (E4_)	Amyloidosis	other/unspecified	-0.0880094	0.0744448	0.237123	0.625027	0.308717	0.331032	413	324150
IV Endocrine	nutritional and metabolic diseases (E4_)	Secondary systemic amyloidosis	-0.0396999	0.160372	0.804484	0.0944828	0.323864	0.331032	88	324150
IV Endocrine	nutritional and metabolic diseases (E4_)	Syndrome of inappropriate secretion of antidiuretic hormone	-0.10271	0.138027	0.4568	0.340274	0.306723	0.331054	119	361988
IV Endocrine	nutritional and metabolic diseases (E4_)	Disorders of aromatic amino-acid metabolism	-0.0469004	0.155633	0.763147	0.117392	0.322581	0.331032	93	324150
IV Endocrine	nutritional and metabolic diseases (E4_)	Other disorders of carbohydrate metabolism	0.0412812	0.132922	0.756131	0.121403	0.34252	0.331032	127	324150
IV Endocrine	nutritional and metabolic diseases (E4_)	Disorder of carbohydrate metabolism	other/unspecified	-0.0144468	0.163594	0.929631	0.0316892	0.327381	0.331032	84	324150
IV Endocrine	nutritional and metabolic diseases (E4_)	Carcinoid syndrome	0.223188	0.0949747	0.0187746	1.72643	0.383534	0.331054	249	361988
IV Endocrine	nutritional and metabolic diseases (E4_)	Congenital iodine-deficiency syndrome/hypothyroidism	-0.0107557	0.0508223	0.832392	0.079672	0.328962	0.331193	877	320703
IV Endocrine	nutritional and metabolic diseases (E4_)	Cushing syndrome	0.0630533	0.0877293	0.47231	0.325773	0.346416	0.331054	293	361988
IV Endocrine	nutritional and metabolic diseases (E4_)	Delayed puberty	0.0476349	0.104524	0.648584	0.188034	0.338028	0.331054	213	361988
IV Endocrine	nutritional and metabolic diseases (E4_)	Diabetes insipidus	0.0787679	0.0962041	0.412925	0.384129	0.346939	0.331054	245	361988
IV Endocrine	nutritional and metabolic diseases (E4_)	Disorders of puberty	-0.00154108	0.0747736	0.983557	0.00720054	0.331311	0.331054	412	361988
IV Endocrine	nutritional and metabolic diseases (E4_)	Type 1 diabetes with coma	-0.00845291	0.0332949	0.799588	0.0971336	0.33	0.331897	2050	308280
IV Endocrine	nutritional and metabolic diseases (E4_)	Type 1 diabetes with ketoacidosis	-0.0337854	0.0330147	0.306145	0.514073	0.324215	0.331897	2102	308280
IV Endocrine	nutritional and metabolic diseases (E4_)	Type 1 diabetes with other specified/multiple/unspecified complications	-0.0362829	0.0193199	0.0603796	1.21911	0.32411	0.331897	6234	308280
IV Endocrine	nutritional and metabolic diseases (E4_)	Type 1 diabetes with neurological complications	0.0400495	0.0457803	0.381671	0.418311	0.34169	0.331897	1077	308280
IV Endocrine	nutritional and metabolic diseases (E4_)	Type 1 diabetes with ophthalmic complications	-0.0386584	0.0210902	0.0668021	1.17521	0.324298	0.331897	5202	308280
IV Endocrine	nutritional and metabolic diseases (E4_)	Type 1 diabetes with peripheral circulatory complications	-0.0636703	0.0578918	0.271413	0.56637	0.319133	0.331897	669	308280
IV Endocrine	nutritional and metabolic diseases (E4_)	Type 1 diabetes with renal complications	-0.0499557	0.0378265	0.186617	0.729048	0.322039	0.331897	1579	308280
IV Endocrine	nutritional and metabolic diseases (E4_)	Type 2 diabetes with coma	-0.0269459	0.0223628	0.228225	0.641637	0.326821	0.331897	4709	308280
IV Endocrine	nutritional and metabolic diseases (E4_)	Type 2 diabetes with ketoacidosis	0.0140293	0.0585552	0.810647	0.0911681	0.336377	0.331897	657	308280
IV Endocrine	nutritional and metabolic diseases (E4_)	Type 2 diabetes with other specified/multiple/unspecified complications	-0.028989	0.00792267	0.000253204	3.59653	0.327121	0.331897	46373	308280
IV Endocrine	nutritional and metabolic diseases (E4_)	Type 2 diabetes with neurological complications	0.00367499	0.0347796	0.915848	0.0381765	0.332629	0.331897	1894	308280
IV Endocrine	nutritional and metabolic diseases (E4_)	Type 2 diabetes with ophthalmic complications	-0.00455284	0.0236658	0.847444	0.0718889	0.332574	0.331897	4172	308280
IV Endocrine	nutritional and metabolic diseases (E4_)	Type 2 diabetes with peripheral circulatory complications	-0.0160115	0.0325767	0.623072	0.205462	0.328132	0.331897	2179	308280
IV Endocrine	nutritional and metabolic diseases (E4_)	Type 2 diabetes with renal complications	0.00817306	0.0293251	0.780471	0.107643	0.334022	0.331897	2684	308280
IV Endocrine	nutritional and metabolic diseases (E4_)	Unspecified diabetes with coma	0.228897	0.119301	0.0550288	1.25941	0.382911	0.331897	158	308280
IV Endocrine	nutritional and metabolic diseases (E4_)	Unspecified diabetes	-0.0358798	0.0177408	0.0431301	1.36522	0.324816	0.331897	7455	308280
IV Endocrine	nutritional and metabolic diseases (E4_)	Unspecified diabetes with ketoacidosis	0.0438535	0.0930104	0.637291	0.195662	0.341699	0.331897	259	308280
IV Endocrine	nutritional and metabolic diseases (E4_)	Unspecified diabetes with multiple/unspecified complications	-0.01344	0.0465639	0.77286	0.111899	0.329163	0.331897	1039	308280
IV Endocrine	nutritional and metabolic diseases (E4_)	Unspecified diabetes with neurological complications	-0.0369731	0.14649	0.800737	0.0965102	0.322115	0.331897	104	308280
IV Endocrine	nutritional and metabolic diseases (E4_)	Unspecified diabetes without complications	-0.0369346	0.0282286	0.190735	0.71957	0.324694	0.331897	2855	308280
IV Endocrine	nutritional and metabolic diseases (E4_)	Unspecified diabetes with ophthalmic complications	-0.196909	0.160293	0.219284	0.658994	0.284091	0.331897	88	308280
IV Endocrine	nutritional and metabolic diseases (E4_)	Unspecified diabetes with other specified complications	0.0350919	0.127938	0.783863	0.10576	0.336957	0.331897	138	308280
IV Endocrine	nutritional and metabolic diseases (E4_)	Other endocrine disorders	0.0640036	0.0380735	0.0927534	1.03267	0.346447	0.331054	1576	361988
IV Endocrine	nutritional and metabolic diseases (E4_)	Endocrine disorders	other/unspecified	-0.00723803	0.0618842	0.906891	0.0424449	0.332483	0.331054	588	361988
IV Endocrine	nutritional and metabolic diseases (E4_)	Disorders of other endocrine glands	-0.00821335	0.0124239	0.508553	0.293664	0.329364	0.331054	15289	361988
IV Endocrine	nutritional and metabolic diseases (E4_)	Postprocedural endocrine and metabolic disorders	not elsewhere classified	-0.0019976	0.025988	0.93873	0.0274593	0.331045	0.331032	3383	324150
IV Endocrine	nutritional and metabolic diseases (E4_)	Iron deficiency	0.0192566	0.0815237	0.81327	0.089765	0.336765	0.331144	340	354812
IV Endocrine	nutritional and metabolic diseases (E4_)	Familial hypercholesterolemia	-0.0305206	0.0216775	0.159149	0.798197	0.324463	0.331032	4965	324150
IV Endocrine	nutritional and metabolic diseases (E4_)	Familial hypercholesterolemia	with ischemic heart disease	-0.0180231	0.0299419	0.547218	0.26184	0.325354	0.330983	2757	313533
IV Endocrine	nutritional and metabolic diseases (E4_)	Other disorders of fluid	electrolyte and acid-base balance	-0.0118246	0.0156252	0.449192	0.347568	0.329138	0.331032	9694	324150
IV Endocrine	nutritional and metabolic diseases (E4_)	Other disorders of electrolyte and fluid balance	not elsewhere classified	-0.00808204	0.0999695	0.935565	0.0289259	0.329646	0.331032	226	324150
IV Endocrine	nutritional and metabolic diseases (E4_)	Gilbert syndrome	-0.144399	0.11177	0.196382	0.706899	0.3	0.331032	180	324150
IV Endocrine	nutritional and metabolic diseases (E4_)	Other disorders of glucose regulation and pancreatic internal secretion	0.0332284	0.0296445	0.262332	0.581149	0.33856	0.330933	2583	374694
IV Endocrine	nutritional and metabolic diseases (E4_)	Nontoxic diffuse goitre	-0.0187305	0.0521082	0.719255	0.143117	0.326431	0.331193	838	320703
IV Endocrine	nutritional and metabolic diseases (E4_)	Nontoxic multinodular goitre	0.0075343	0.0196052	0.700755	0.154434	0.333631	0.331193	6149	320703
IV Endocrine	nutritional and metabolic diseases (E4_)	Other and/or unspecified nontoxic goitre	0.0576051	0.0313365	0.0660222	1.18031	0.343188	0.331193	2334	320703
IV Endocrine	nutritional and metabolic diseases (E4_)	Nontoxic single thyroid nodule	-0.0406604	0.0335537	0.225589	0.646683	0.323138	0.331193	2027	320703
IV Endocrine	nutritional and metabolic diseases (E4_)	Graves ophthalmopathy	strict	-0.0287691	0.0635121	0.65057	0.186706	0.323529	0.330997	561	376716
IV Endocrine	nutritional and metabolic diseases (E4_)	Graves disease	strict definition	-0.00384955	0.0284013	0.892184	0.0495457	0.329513	0.330997	2836	374441
IV Endocrine	nutritional and metabolic diseases (E4_)	Hyperaldosteronism	-0.0143268	0.0572268	0.802315	0.095655	0.328261	0.331054	690	361988
IV Endocrine	nutritional and metabolic diseases (E4_)	Pure hypercholesterolaemia	-0.0155937	0.00998643	0.118407	0.926621	0.328398	0.331032	25928	324150
IV Endocrine	nutritional and metabolic diseases (E4_)	Pure hyperglyceridaemia	0.0288331	0.0632035	0.648249	0.188258	0.338053	0.331032	565	324150
IV Endocrine	nutritional and metabolic diseases (E4_)	Hyperkalaemia	-0.0275466	0.0395445	0.486056	0.313314	0.325086	0.331032	1455	324150
IV Endocrine	nutritional and metabolic diseases (E4_)	Mixed hyperlipidaemia	-0.0516027	0.0456885	0.25871	0.587187	0.320572	0.331032	1084	324150
IV Endocrine	nutritional and metabolic diseases (E4_)	Hyperlipidaemia	other/unspecified	-0.0196766	0.0140694	0.161951	0.790616	0.328104	0.331032	12304	324150
IV Endocrine	nutritional and metabolic diseases (E4_)	Hyperosmolality and hypernatraemia	-0.177071	0.082988	0.032867	1.48324	0.293185	0.331032	328	324150
IV Endocrine	nutritional and metabolic diseases (E4_)	Hyperparathyroidism	-0.0206372	0.0204096	0.311946	0.505921	0.326219	0.331054	5590	361988
IV Endocrine	nutritional and metabolic diseases (E4_)	Hyperfunction of pituitary gland	-0.00467391	0.0394938	0.905794	0.0429705	0.330822	0.331054	1460	361988
IV Endocrine	nutritional and metabolic diseases (E4_)	Hyperprolactinaemia	drug-induced	0.102465	0.118277	0.386317	0.413056	0.35625	0.330975	160	377117
IV Endocrine	nutritional and metabolic diseases (E4_)	Hyperprolactinaemia	0.012316	0.0473857	0.794934	0.0996691	0.33432	0.331054	1014	361988
IV Endocrine	nutritional and metabolic diseases (E4_)	Hyperuricaemia without signs of inflammatory arthritis and tophaceous disease	-0.0499008	0.139724	0.72099	0.142071	0.318966	0.331032	116	324150
IV Endocrine	nutritional and metabolic diseases (E4_)	Nondiabetic hypoglycaemic coma	0.0837866	0.135631	0.536736	0.270239	0.348361	0.330933	122	374694
IV Endocrine	nutritional and metabolic diseases (E4_)	Drug-induced hypoglycaemia without coma	-0.0543452	0.071119	0.444781	0.351854	0.319101	0.330933	445	374694
IV Endocrine	nutritional and metabolic diseases (E4_)	Hypokalaemia	-0.0281207	0.0263815	0.286458	0.542939	0.325401	0.331032	3278	324150
IV Endocrine	nutritional and metabolic diseases (E4_)	Hypo-osmolality and hyponatraemia	0.0151249	0.0212573	0.476764	0.321697	0.33502	0.331032	5137	324150
IV Endocrine	nutritional and metabolic diseases (E4_)	Hypoparathyroidism	-0.0130146	0.0501822	0.795367	0.0994322	0.328142	0.331054	899	361988
IV Endocrine	nutritional and metabolic diseases (E4_)	Hypopituitarism	-0.0361332	0.0345535	0.295692	0.529161	0.322779	0.331054	1902	361988
IV Endocrine	nutritional and metabolic diseases (E4_)	Hypothyroidism	autoimmune	DX-based	-0.19578	0.156066	0.209672	0.678459	0.288043	0.330984	92	376788
IV Endocrine	nutritional and metabolic diseases (E4_)	Hypothyroidism	strict autoimmune	-0.0074334	0.00828592	0.369659	0.432199	0.32971	0.331301	40926	274069
IV Endocrine	nutritional and metabolic diseases (E4_)	Postinfectious hypothyroidism	-0.0578843	0.119275	0.627463	0.202412	0.31962	0.331193	158	320703
IV Endocrine	nutritional and metabolic diseases (E4_)	Hypothyroidism due to medicaments and other exogenous substances	0.0136564	0.0934364	0.883797	0.0536475	0.335271	0.331193	258	320703
IV Endocrine	nutritional and metabolic diseases (E4_)	Disorders of iron metabolism	0.13129	0.0832745	0.11489	0.939717	0.361111	0.331032	324	324150
IV Endocrine	nutritional and metabolic diseases (E4_)	Lactose intolerance	other/unspecified	0.137988	0.0571321	0.0157246	1.80342	0.361795	0.331032	691	324150
IV Endocrine	nutritional and metabolic diseases (E4_)	Disorders of lipoprotein metabolism and other lipidaemias	-0.0100655	0.0085002	0.236352	0.62644	0.329688	0.331032	37742	324150
IV Endocrine	nutritional and metabolic diseases (E4_)	Disorder of lipoprotein metabolism	unspecified	-0.0118707	0.0240965	0.622272	0.20602	0.329136	0.331032	3989	324150
IV Endocrine	nutritional and metabolic diseases (E4_)	Localized adiposity	0.20426	0.131066	0.119125	0.923998	0.375	0.331155	132	355786
IV Endocrine	nutritional and metabolic diseases (E4_)	Malnutrition	-0.00860861	0.069406	0.901289	0.0451357	0.329424	0.330987	469	376808
IV Endocrine	nutritional and metabolic diseases (E4_)	Metabolic disorders	-0.00519184	0.00727603	0.475504	0.322846	0.330702	0.331032	53127	324150
IV Endocrine	nutritional and metabolic diseases (E4_)	Disorders of magnesium metabolism	0.0109684	0.120577	0.927519	0.0326771	0.337662	0.331032	154	324150
IV Endocrine	nutritional and metabolic diseases (E4_)	Disorders of mineral metabolism	0.0184505	0.0319942	0.564153	0.248603	0.336343	0.331032	2215	324150
IV Endocrine	nutritional and metabolic diseases (E4_)	Nontoxic goitre/thyroid nodule	0.00111573	0.0158092	0.943736	0.0251493	0.331686	0.330967	9485	367792
IV Endocrine	nutritional and metabolic diseases (E4_)	Other specified/unspecified nutritional deficiencies	-0.0199529	0.105057	0.849368	0.0709041	0.326829	0.331144	205	354812
IV Endocrine	nutritional and metabolic diseases (E4_)	Obesity due to excess calories	-0.0137433	0.0125573	0.273759	0.562632	0.328648	0.331173	15045	355902
IV Endocrine	nutritional and metabolic diseases (E4_)	Drug-induced obesity	0.0854072	0.0969123	0.378165	0.422319	0.35	0.331173	240	355902
IV Endocrine	nutritional and metabolic diseases (E4_)	Obesity	-0.0159767	0.0106489	0.133533	0.874411	0.32786	0.331155	21375	355786
IV Endocrine	nutritional and metabolic diseases (E4_)	Obesity	other/unspecified	-0.0163453	0.014583	0.262352	0.581116	0.327347	0.331173	11025	355902
IV Endocrine	nutritional and metabolic diseases (E4_)	Extreme obesity with alveolar hypoventilation	0.000107386	0.0460787	0.998141	0.000808309	0.332707	0.331173	1064	355902
IV Endocrine	nutritional and metabolic diseases (E4_)	Ovarian dysfunction	-0.0387572	0.0338746	0.252567	0.597624	0.322709	0.330278	2010	200581
IV Endocrine	nutritional and metabolic diseases (E4_)	Ovarian dysfunction	other/unspecified	0.1683	0.133529	0.207528	0.682923	0.370079	0.330278	127	200581
IV Endocrine	nutritional and metabolic diseases (E4_)	Primary ovarian failure	-0.0249982	0.0698575	0.720459	0.142391	0.325172	0.330278	469	200581
IV Endocrine	nutritional and metabolic diseases (E4_)	Disorder of pancreatic internal secretion	other and/or unspecified	0.105163	0.109739	0.337908	0.471201	0.351064	0.330933	188	374694
IV Endocrine	nutritional and metabolic diseases (E4_)	Disorders of parathyroid gland	other and/or unspecified	0.098367	0.107928	0.362075	0.441201	0.354922	0.331054	193	361988
IV Endocrine	nutritional and metabolic diseases (E4_)	Disorders of parathyroid gland	-0.0168584	0.0191611	0.378956	0.421411	0.327109	0.331054	6362	361988
IV Endocrine	nutritional and metabolic diseases (E4_)	Polycystic ovarian syndrome	broad definition	-0.00604083	0.0270246	0.823122	0.0845356	0.329529	0.330164	3205	204492
IV Endocrine	nutritional and metabolic diseases (E4_)	Polycystic ovarian syndrome	consortium definition	-0.00672537	0.00926613	0.46796	0.329791	0.329285	0.330497	31548	179322
IV Endocrine	nutritional and metabolic diseases (E4_)	Polycystic ovarian syndrome	-0.0586342	0.0402059	0.144744	0.839398	0.318918	0.330278	1424	200581
IV Endocrine	nutritional and metabolic diseases (E4_)	Disorders of phosphorus metabolism and phosphatases	0.18741	0.143815	0.192529	0.715504	0.37156	0.331032	109	324150
IV Endocrine	nutritional and metabolic diseases (E4_)	Disorders of pituitary gland	other and/or unspecified	-0.107687	0.123224	0.382165	0.417749	0.306929	0.331054	148	361988
IV Endocrine	nutritional and metabolic diseases (E4_)	Disorders of plasma-protein metabolism	not elsewhere classified	0.041688	0.114956	0.716871	0.144559	0.332386	0.331032	176	324150
IV Endocrine	nutritional and metabolic diseases (E4_)	Disorders of porphyrin and bilirubin metabolism	-0.115271	0.0889995	0.195257	0.709393	0.306338	0.331032	284	324150
IV Endocrine	nutritional and metabolic diseases (E4_)	Precocious central puberty	-0.0676036	0.115232	0.557424	0.253814	0.315789	0.331054	171	361988
IV Endocrine	nutritional and metabolic diseases (E4_)	Precocious puberty	0.0334976	0.135596	0.804878	0.09427	0.337398	0.331054	123	361988
IV Endocrine	nutritional and metabolic diseases (E4_)	Protein-energy malnutrition of moderate and mild degree	-0.07452	0.108094	0.490572	0.309297	0.313472	0.330987	193	376808
IV Endocrine	nutritional and metabolic diseases (E4_)	Unspecified protein-energy malnutrition	-0.0509147	0.139175	0.71449	0.146004	0.318966	0.330987	116	376808
IV Endocrine	nutritional and metabolic diseases (E4_)	Disorders of puberty	other/unspecified	0.0182215	0.147133	0.901439	0.0450636	0.333333	0.331054	105	361988
IV Endocrine	nutritional and metabolic diseases (E4_)	Short stature	not elsewhere classified	0.0349064	0.0637251	0.583854	0.233696	0.333879	0.331054	611	361988
IV Endocrine	nutritional and metabolic diseases (E4_)	Disorders of sphingolipid metabolism and other lipid storage disorders	-0.205833	0.152042	0.175803	0.754973	0.285714	0.331032	98	324150
IV Endocrine	nutritional and metabolic diseases (E4_)	Constitutional tall stature	0.320143	0.122075	0.00872871	2.05905	0.40873	0.331054	126	361988
IV Endocrine	nutritional and metabolic diseases (E4_)	Testicular dysfunction	other/unspecified	-0.079424	0.157837	0.614823	0.21125	0.313187	0.332019	91	161407
IV Endocrine	nutritional and metabolic diseases (E4_)	Testicular hypofunction	-0.0770544	0.058144	0.185093	0.73261	0.315592	0.332019	667	161407
IV Endocrine	nutritional and metabolic diseases (E4_)	Thiamine deficiency	-0.000071278	0.128658	0.999558	0.000192017	0.328467	0.331144	137	354812
IV Endocrine	nutritional and metabolic diseases (E4_)	Disorders of the thyroid gland	-0.00802673	0.00711159	0.259032	0.586647	0.329808	0.331193	56574	320703
IV Endocrine	nutritional and metabolic diseases (E4_)	Acute thyroiditis	0.172184	0.143684	0.230778	0.636805	0.37156	0.331193	109	320703
IV Endocrine	nutritional and metabolic diseases (E4_)	Autoimmune thyroiditis	0.00479521	0.0679744	0.943761	0.0251382	0.332311	0.331193	489	320703
IV Endocrine	nutritional and metabolic diseases (E4_)	Chronic thyroiditis	0.122463	0.144545	0.396867	0.401355	0.356481	0.331193	108	320703
IV Endocrine	nutritional and metabolic diseases (E4_)	Thyroiditis	unspecified	-0.188441	0.0744767	0.0113996	1.94311	0.289082	0.331193	403	320703
IV Endocrine	nutritional and metabolic diseases (E4_)	Subacute thyroiditis	0.0446246	0.0552066	0.418906	0.377883	0.342318	0.331193	742	320703
IV Endocrine	nutritional and metabolic diseases (E4_)	Disorder of thyroid	unspecified	0.239872	0.0832497	0.00395968	2.40234	0.38986	0.331193	286	320703
IV Endocrine	nutritional and metabolic diseases (E4_)	Thyrotoxicosis factitia	-0.128645	0.161097	0.424547	0.372074	0.298851	0.331004	87	369104
IV Endocrine	nutritional and metabolic diseases (E4_)	Thyrotoxicosis with diffuse goitre	0.0185707	0.0227329	0.413983	0.383018	0.335276	0.331193	4462	320703
IV Endocrine	nutritional and metabolic diseases (E4_)	Thyrotoxicosis with toxic multinodular goitre	-0.0273438	0.0376907	0.46816	0.329606	0.324656	0.331004	1600	369104
IV Endocrine	nutritional and metabolic diseases (E4_)	Thyrotoxicosis with toxic single thyroid nodule	-0.089409	0.0986285	0.364659	0.438113	0.310345	0.331004	232	369104
IV Endocrine	nutritional and metabolic diseases (E4_)	Vitamin A deficiency	0.204101	0.136616	0.135182	0.86908	0.379167	0.331144	120	354812
IV Endocrine	nutritional and metabolic diseases (E4_)	Deficiency of other B group vitamins	0.0054269	0.0614841	0.929666	0.031673	0.330551	0.331144	599	354812
IV Endocrine	nutritional and metabolic diseases (E4_)	Vitamin D deficiency	0.0801933	0.0727955	0.270625	0.567632	0.348592	0.331144	426	354812
IV Endocrine	nutritional and metabolic diseases (E4_)	Volume depletion	0.0405092	0.0292641	0.166277	0.779167	0.339873	0.331032	2676	324150
VI Diseases of the nervous system (G6_)	Epileptic seizures related to drugs	-0.0358918	0.157637	0.819891	0.086244	0.318681	0.330989	91	377186
Alcohol related diseases	Epileptic seizures related to alcohol	0.0788535	0.115985	0.496595	0.303998	0.350299	0.330977	167	377110
V Mental and behavioural disorders (F5_)	Erectile dysfunction	-0.119742	0.0325751	0.000237028	6252-03-01	0.305741	0.332228	2205	164104
III Diseases of the blood and blood-forming organs and certain disorders involving the immune mechanism (D3_)	Eosinophilic disease (BM)	-0.128111	0.075432	0.0894396	1.04847	0.301508	0.330773	398	212144
V Mental and behavioural disorders (F5_)	Disturbance of activity and attention	0.0212011	0.0316983	0.503597	0.297917	0.333641	0.33091	2340	371117
V Mental and behavioural disorders (F5_)	Agoraphobia	0.00394879	0.0506398	0.937846	0.0278687	0.330899	0.331061	890	337577
V Mental and behavioural disorders (F5_)	Acute alcohol intoxication	-0.0106883	0.0162674	0.511155	0.291447	0.328391	0.331025	8957	353355
V Mental and behavioural disorders (F5_)	Alcohol dependence	0.00945017	0.0157166	0.547651	0.261496	0.332782	0.331025	9876	353355
V Mental and behavioural disorders (F5_)	All anxiety disorders	0.0101848	0.0102905	0.322303	0.491735	0.332031	0.331061	24662	337577
V Mental and behavioural disorders (F5_)	Dementia in Alzheimer disease	0.0105119	0.0217747	0.62927	0.201163	0.335229	0.331016	5422	356660
V Mental and behavioural disorders (F5_)	Anankastic personality disorder	-0.132192	0.047104	0.00500991	2.30017	0.301357	0.3311	1032	366637
V Mental and behavioural disorders (F5_)	Anorexia (incl.atypical)	0.00967938	0.0347252	0.780443	0.107659	0.33263	0.330948	1897	366876
V Mental and behavioural disorders (F5_)	Other anxiety disorders	0.0177152	0.0122138	0.146939	0.832864	0.333573	0.331061	16887	337577
V Mental and behavioural disorders (F5_)	Anxious personality disorder	-0.166738	0.0653523	0.0107303	1.96939	0.293071	0.3311	534	366637
V Mental and behavioural disorders (F5_)	Behavioural syndromes associated with physiological disturbances and physical factors	0.00932591	0.0150857	0.536445	0.270475	0.332324	0.330948	10401	366876
V Mental and behavioural disorders (F5_)	Behavioural and emotional disorders with onset usually occurring in childhood and adolescence	0.0296664	0.0201613	0.141168	0.850263	0.335506	0.33091	6160	371117
V Mental and behavioural disorders (F5_)	Bipolar affective disorders	-0.000593303	0.0195303	0.975765	0.0106547	0.330859	0.330956	7006	329192
V Mental and behavioural disorders (F5_)	Bulimia nervosa (incl. atypical)	-0.0261893	0.0475026	0.581412	0.235516	0.32393	0.330948	1028	366876
V Mental and behavioural disorders (F5_)	Mental and behavioural disorders due to cannabinoids	0.0782944	0.0514996	0.128438	0.891307	0.34558	0.330885	939	370672
V Mental and behavioural disorders (F5_)	Delirium	not induced by alcohol and other psychoactive substances	-0.0170918	0.0276131	0.535932	0.27089	0.32741	0.331016	3039	356660
V Mental and behavioural disorders (F5_)	Persistent delusional disorders	-0.0169673	0.0337852	0.61552	0.210758	0.329679	0.331087	2418	364160
V Mental and behavioural disorders (F5_)	Dementia	-0.00776712	0.0131105	0.55356	0.256835	0.330295	0.331016	16499	356660
V Mental and behavioural disorders (F5_)	Dementia	including avohilmo	-0.00600764	0.0126093	0.633757	0.198077	0.330793	0.330995	17901	359376
V Mental and behavioural disorders (F5_)	Dementia in other diseases classified elsewhere	-0.000018835	0.0443303	0.999661	0.000147252	0.331379	0.331016	1157	356660
V Mental and behavioural disorders (F5_)	Unspecified dementia	-0.00921625	0.0248619	0.710863	0.148214	0.330733	0.331016	3994	356660
V Mental and behavioural disorders (F5_)	Dependent personality disorder	0.00737514	0.0611774	0.904045	0.04381	0.332787	0.3311	610	366637
V Mental and behavioural disorders (F5_)	Depression	0.00792499	0.00794535	0.318552	0.496819	0.331948	0.330956	43280	329192
V Mental and behavioural disorders (F5_)	Depression or dysthymia	0.00302346	0.00769174	0.694261	0.158477	0.331304	0.33117	48847	225483
V Mental and behavioural disorders (F5_)	Psychotic depression	0.0478224	0.0363858	0.18874	0.724136	0.342105	0.33115	1938	228968
V Mental and behavioural disorders (F5_)	Recurrent or chronic depression	0.00316597	0.0121817	0.794945	0.0996629	0.331266	0.331121	17227	228647
V Mental and behavioural disorders (F5_)	Dissocial personality disorder	0.0623835	0.0711128	0.380352	0.419814	0.343683	0.3311	467	366637
V Mental and behavioural disorders (F5_)	Dissociative [conversion] disorders	-0.0727412	0.0450165	0.106121	0.9742	0.31441	0.331061	1145	337577
V Mental and behavioural disorders (F5_)	Other eating disorders	-0.0395183	0.0387493	0.307801	0.51173	0.320761	0.330948	1551	366876
V Mental and behavioural disorders (F5_)	Emotional disorders and disorders of social functioning with onset specific to childhood	0.100949	0.0381172	0.00808761	2.09218	0.350926	0.33091	1620	371117
V Mental and behavioural disorders (F5_)	Emotionally unstable personality disorder	0.000750972	0.0241969	0.975241	0.0108881	0.329668	0.3311	4183	366637
V Mental and behavioural disorders (F5_)	Generalized anxiety disorder	0.0176231	0.0224319	0.432088	0.364428	0.333369	0.331061	4666	337577
V Mental and behavioural disorders (F5_)	Gender identity disorders	0.0402412	0.0846801	0.634634	0.197477	0.339623	0.3311	318	366637
V Mental and behavioural disorders (F5_)	Habit and impulse disorders	0.00982942	0.0708835	0.889711	0.0507511	0.330065	0.3311	459	366637
V Mental and behavioural disorders (F5_)	Mental and behavioural disorders due to hallucinogens	0.0881765	0.124643	0.479297	0.319395	0.345395	0.330885	152	370672
V Mental and behavioural disorders (F5_)	Histrionic personality disorder	-0.140357	0.126653	0.267777	0.572227	0.295775	0.3311	142	366637
V Mental and behavioural disorders (F5_)	Hyperkinetic disorders (excl. ADHD)	-0.0266413	0.071171	0.708161	0.149868	0.320346	0.33091	462	371117
V Mental and behavioural disorders (F5_)	Hypersomnia	0.0385008	0.0778057	0.620719	0.207105	0.339142	0.330927	373	371145
V Mental and behavioural disorders (F5_)	Insomnia	0.00326712	0.0233704	0.88882	0.0511862	0.330921	0.330927	4214	371145
V Mental and behavioural disorders (F5_)	Kela-code for severe mental illness	0.0268474	0.016598	0.105769	0.975642	0.333743	0.330845	15451	360114
V Mental and behavioural disorders (F5_)	Kela-code for behavioural disturbances in mental retardation	0.0848072	0.100764	0.399987	0.397954	0.348889	0.330972	225	376064
V Mental and behavioural disorders (F5_)	Manic episode	0.00615454	0.0507945	0.90356	0.044043	0.335118	0.330956	934	329192
V Mental and behavioural disorders (F5_)	Mental disorders	not otherwise specified	0.00145796	0.0310987	0.962607	0.0165508	0.332573	0.330845	2631	360114
V Mental and behavioural disorders (F5_)	Other mental disorders due to brain damage and dysfunction and to physical disease	-0.00174089	0.0276169	0.949737	0.0223967	0.331297	0.331016	3023	356660
V Mental and behavioural disorders (F5_)	Mild mental retardation	0.0164017	0.0561103	0.770048	0.113482	0.335607	0.330972	733	376064
V Mental and behavioural disorders (F5_)	Mixed specific developmental disorders	-0.0297817	0.064396	0.643739	0.19129	0.323529	0.331068	595	373484
V Mental and behavioural disorders (F5_)	Mixed and other personality disorders	0.028576	0.0299937	0.340725	0.467596	0.336006	0.3311	2619	366637
V Mental and behavioural disorders (F5_)	Moderate mental retardation	-0.104507	0.11488	0.362977	0.440121	0.305233	0.330972	172	376064
V Mental and behavioural disorders (F5_)	Mood [affective] disorders	0.00460955	0.0076221	0.545338	0.263334	0.331188	0.330956	48085	329192
V Mental and behavioural disorders (F5_)	Other and unspecified mood [affective] disorders	0.0578547	0.0326786	0.0766567	1.11545	0.342081	0.330956	2210	329192
V Mental and behavioural disorders (F5_)	Other neurotic disorders	-0.0250878	0.0386914	0.516722	0.286743	0.325179	0.331061	1533	337577
V Mental and behavioural disorders (F5_)	Obsessive-compulsive disorder	0.010709	0.0346335	0.757162	0.120811	0.332824	0.331061	1962	337577
V Mental and behavioural disorders (F5_)	Mental and behavioural disorders due to opioids	-0.0606718	0.0458169	0.185429	0.731822	0.314079	0.330885	1108	370672
V Mental and behavioural disorders (F5_)	Mental and behavioural disorders due to multiple drug use and use of multiple drugs and use of other psychoactive substances	0.0587553	0.0326814	0.0722055	1.14143	0.3408	0.330885	2299	370672
V Mental and behavioural disorders (F5_)	Other specified and unspecified personality disorders	-0.00976113	0.0281085	0.728392	0.137635	0.32736	0.3311	3004	366637
V Mental and behavioural disorders (F5_)	Other and unspecified mental retardation	-0.0196706	0.0737602	0.789714	0.10253	0.325416	0.330972	421	376064
V Mental and behavioural disorders (F5_)	Panic disorder	-0.000868896	0.0220885	0.968622	0.0138458	0.329202	0.331061	4801	337577
V Mental and behavioural disorders (F5_)	Paranoid personality disorder	0.0648702	0.0639247	0.310205	0.508351	0.345259	0.3311	559	366637
V Mental and behavioural disorders (F5_)	Personality and behavioural disorders due to brain disease	damage and dysfunction	0.0665827	0.0736478	0.365959	0.436568	0.345324	0.331016	417	356660
V Mental and behavioural disorders (F5_)	Persistent mood disorders	-0.0353252	0.0186826	0.0586489	1.23174	0.321402	0.330956	6756	329192
V Mental and behavioural disorders (F5_)	Enduring personality changes	0.0988154	0.140326	0.481318	0.317568	0.352174	0.3311	115	366637
V Mental and behavioural disorders (F5_)	Other and unspecified disorders of adult personality and behaviour	-0.0355388	0.118545	0.764335	0.116716	0.320988	0.3311	162	366637
V Mental and behavioural disorders (F5_)	Pervasive developmental disorders excl. Autism + Asperger	-0.120537	0.0905529	0.183149	0.737195	0.304498	0.331068	289	373484
V Mental and behavioural disorders (F5_)	Phobic anxiety disorders	0.0282424	0.0234321	0.228093	0.641888	0.336277	0.331061	4303	337577
V Mental and behavioural disorders (F5_)	Unspecified behavioural syndromes associated with physiological disturbances and physical factors +Physiological and behavioural factors associated with disorders of diseases classified elsewhere	0.118249	0.0696038	0.0893388	1.04896	0.354565	0.330948	471	366876
V Mental and behavioural disorders (F5_)	Disorders of psychological development	-0.0317601	0.0253197	0.20971	0.678381	0.322832	0.331068	3793	373484
V Mental and behavioural disorders (F5_)	Other and unspecified disorders of psychological development	0.0768443	0.0898215	0.392263	0.406423	0.343103	0.331068	290	373484
V Mental and behavioural disorders (F5_)	Other and unspecified nonorganic psychotic disorders	-0.0301089	0.0231393	0.193189	0.714017	0.324521	0.331087	7508	364160
V Mental and behavioural disorders (F5_)	Acute and transient psychotic disorders	-0.00600623	0.0280412	0.830396	0.0807147	0.329015	0.331087	4255	364160
V Mental and behavioural disorders (F5_)	Post-traumatic stress disorder	0.0148822	0.0319414	0.641272	0.192958	0.33326	0.331061	2282	337577
V Mental and behavioural disorders (F5_)	Schizoaffective disorder	-0.0183911	0.0380629	0.628969	0.201371	0.330051	0.331087	2742	364160
V Mental and behavioural disorders (F5_)	Schizotypal disorder	-0.0229834	0.0608619	0.705703	0.151378	0.325815	0.331087	798	364160
V Mental and behavioural disorders (F5_)	Schizoid personality disorder	0.00335243	0.0650743	0.958914	0.0182205	0.332727	0.3311	550	366637
V Mental and behavioural disorders (F5_)	Specific development disorders of scholastic skills	-0.105671	0.0452659	0.0195722	1.70836	0.308798	0.331068	1148	373484
V Mental and behavioural disorders (F5_)	Schizophrenia	-0.0457357	0.0279264	0.101479	0.993622	0.326247	0.331087	6515	364160
V Mental and behavioural disorders (F5_)	Mental and behavioural disorders due to sedatives or hypnotics	-0.0222655	0.0332143	0.502628	0.298753	0.324536	0.330885	2103	370672
V Mental and behavioural disorders (F5_)	Sexual dysfunction	0.121104	0.0831332	0.145186	0.838074	0.358896	0.330948	326	366876
V Mental and behavioural disorders (F5_)	Sleep disorders	other/unspecified	0.08305	0.0539248	0.123534	0.908213	0.349166	0.330927	779	371145
V Mental and behavioural disorders (F5_)	Disorder of the sleep-wake schedule	0.021	0.0744494	0.77789	0.109082	0.334146	0.330927	410	371145
V Mental and behavioural disorders (F5_)	Social phobias	0.0516561	0.0306163	0.091563	1.03828	0.342264	0.331061	2482	337577
V Mental and behavioural disorders (F5_)	Somatoform disorder	0.00268435	0.021111	0.898818	0.0463282	0.331332	0.331061	5164	337577
V Mental and behavioural disorders (F5_)	Specific development disorders of speech and language	-0.0182786	0.0374686	0.625665	0.203658	0.324939	0.331068	1648	373484
V Mental and behavioural disorders (F5_)	Mental and behavioural disorders due to use of other stimulants	including caffeine	0.0728209	0.0529841	0.16932	0.771291	0.344626	0.330885	856	370672
V Mental and behavioural disorders (F5_)	Other reaction to severe stress	and adjustment disorders	-0.00152889	0.0131622	0.907528	0.04214	0.329584	0.331061	13913	337577
V Mental and behavioural disorders (F5_)	Substance use	excluding alcohol	0.0360398	0.0191986	0.0604895	1.21832	0.336639	0.331025	6605	353355
V Mental and behavioural disorders (F5_)	Unspecified organic or symptomatic mental disorder	-0.0477282	0.151857	0.753295	0.123035	0.324742	0.331016	97	356660
V Mental and behavioural disorders (F5_)	Vascular dementia	-0.106335	0.0321522	0.000942193	3.02586	0.309396	0.331017	2335	360778
Miscellaneous	not yet classified endpoints	Falls/tendency to fall	-0.0130214	0.0057272	0.022989	1.63848	0.328811	0.331695	92857	284420
VI Diseases of the nervous system (G6_)	Focal epilepsy	0.0245839	0.0183389	0.180072	0.744553	0.336193	0.330902	6842	365537
Rheuma endpoints	Felty syndrome	-0.0364481	0.122416	0.765902	0.115827	0.324503	0.331064	151	368029
VI Diseases of the nervous system (G6_)	Focal epilepsy	mode (most common among epilepsy diagnosis)	0.051244	0.042432	0.227173	0.643643	0.341667	0.330902	1260	365537
VI Diseases of the nervous system (G6_)	Focal epilepsy	strict definition	0.0227914	0.0192305	0.235951	0.627179	0.335785	0.330899	6213	365534
Cardiometabolic endpoints	Cardiomyopathy (excluding other)	-0.00371955	0.0236451	0.875003	0.0579907	0.330727	0.331065	4156	299566
Cardiometabolic endpoints	Cardiovascular diseases (excluding rheumatic etc)	0.0022377	0.00592692	0.705766	0.151339	0.33144	0.330546	185353	191924
IX Diseases of the circulatory system (I9_)	Diseases of arteries	arterioles and capillaries (FINNGEN)	0.00837591	0.013101	0.522606	0.281826	0.332524	0.330546	22224	191924
Cardiometabolic endpoints	Other heart diseases	-0.00320505	0.00801081	0.68909	0.161724	0.330678	0.330546	77711	191924
Gastrointestinal endpoints	Fibrosis of liver	-0.118656	0.123988	0.338566	0.470357	0.304795	0.331069	146	373307
Neurological endpoints	Frontotemporal dementia	-0.163476	0.14259	0.251599	0.599291	0.297297	0.330993	111	360134
VI Diseases of the nervous system (G6_)	Alzheimer’s disease	wide definition	0.00406659	0.014358	0.777004	0.109577	0.332759	0.33092	13393	363884
VI Diseases of the nervous system (G6_)	Degeneration of the brain due to alcohol	-0.0751315	0.0618408	0.224397	0.648983	0.314199	0.330906	592	366632
VI Diseases of the nervous system (G6_)	Alcohol induced polyneuropathy	0.00236019	0.0953226	0.980246	0.00866476	0.331325	0.330998	249	370790
VI Diseases of the nervous system (G6_)	Motor neuron disease	-0.00382307	0.0687085	0.955627	0.0197115	0.330228	0.330212	483	170667
VI Diseases of the nervous system (G6_)	Alzheimer disease	0.0165815	0.0167858	0.323238	0.490478	0.335191	0.330879	9301	367976
VI Diseases of the nervous system (G6_)	Anoxic brain damage	0.0597174	0.0782658	0.445459	0.351192	0.345109	0.330947	368	350251
VI Diseases of the nervous system (G6_)	Circumscribed brain atrophy	0.0295531	0.0696632	0.671399	0.173019	0.337259	0.330906	467	366632
VI Diseases of the nervous system (G6_)	Atypical facial pain	0.0449695	0.0407058	0.269271	0.56981	0.341108	0.330822	1372	330377
VI Diseases of the nervous system (G6_)	Autonomic disorders	-0.0267566	0.0640452	0.676109	0.169983	0.326047	0.330947	549	350251
VI Diseases of the nervous system (G6_)	Other degenerative diseases of the basal ganglia	0.159463	0.0873391	0.0678813	1.16825	0.366554	0.330941	296	367444
VI Diseases of the nervous system (G6_)	Bell's palsy	0.0261278	0.0256705	0.308766	0.510371	0.336664	0.330822	3453	330377
VI Diseases of the nervous system (G6_)	Benign intracranial hypertension	-0.0986837	0.0993648	0.320639	0.493984	0.307359	0.330947	231	350251
VI Diseases of the nervous system (G6_)	Brachial plexus disorders	-0.0000349667	0.0287722	0.99903	0.000421324	0.330432	0.330822	2757	330377
VI Diseases of the nervous system (G6_)	Carpal tunnel syndrome	0.00185302	0.0104796	0.859648	0.0656793	0.33158	0.330822	22426	330377
VI Diseases of the nervous system (G6_)	Cauda equina syndrome	-0.125368	0.0882898	0.155621	0.807933	0.303448	0.330882	290	373780
VI Diseases of the nervous system (G6_)	Causalgia	0.172507	0.0718941	0.0164191	1.78465	0.368721	0.330822	438	330377
VI Diseases of the nervous system (G6_)	Cerebral cysts	0.0159687	0.0379934	0.674264	0.17117	0.334716	0.330947	1567	350251
VI Diseases of the nervous system (G6_)	Cervical root disorders	0.0421773	0.109207	0.699339	0.155312	0.339474	0.330822	190	330377
VI Diseases of the nervous system (G6_)	Cluster headache	strict	including avohilmo	-0.0250438	0.0419029	0.550065	0.259586	0.325366	0.331005	1297	375980
VI Diseases of the nervous system (G6_)	Cluster headache	wide	0.00132717	0.0453496	0.976653	0.0102597	0.330623	0.330326	1107	287837
VI Diseases of the nervous system (G6_)	Intracranial and intraspinal abscess and granuloma	0.0172986	0.0892859	0.846376	0.0724367	0.333922	0.331	283	374844
VI Diseases of the nervous system (G6_)	Other disorders of central nervous system	-0.0535446	0.0889806	0.547337	0.261745	0.319298	0.330947	285	350251
VI Diseases of the nervous system (G6_)	Cerebral palsy and other paralytic syndromes	0.0529735	0.0255292	0.0379848	1.42039	0.342007	0.330882	3497	373780
VI Diseases of the nervous system (G6_)	Cerebral palsy	0.0460719	0.0687226	0.502601	0.298777	0.341286	0.330882	482	373780
VI Diseases of the nervous system (G6_)	Other and unspecified degenerative diseases of nervous system	0.00428417	0.0644075	0.946966	0.0236654	0.333028	0.330906	545	366632
VI Diseases of the nervous system (G6_)	Senile degeneration of the brain	not elsewhere classified	-0.15392	0.145474	0.290027	0.537561	0.294393	0.330906	107	366632
VI Diseases of the nervous system (G6_)	Disorders of brain	other and unspecified	-0.0459547	0.091889	0.616997	0.209717	0.323308	0.330947	266	350251
VI Diseases of the nervous system (G6_)	Disorders of other and unspecified cranial nerves	-0.0423641	0.125602	0.7359	0.133181	0.323944	0.330822	142	330377
VI Diseases of the nervous system (G6_)	Other acute disseminated demyelination	0.0126313	0.0904909	0.888986	0.0511049	0.333793	0.330928	277	374678
VI Diseases of the nervous system (G6_)	Drug-induced polyneuropathy	-0.0368402	0.103911	0.722938	0.140899	0.324519	0.330998	208	370790
VI Diseases of the nervous system (G6_)	Dystonia	-0.00432944	0.0388631	0.911297	0.0403399	0.330333	0.330941	1500	367444
VI Diseases of the nervous system (G6_)	Encephalopathy	-0.0637017	0.0952461	0.503615	0.297901	0.317269	0.330947	249	350251
VI Diseases of the nervous system (G6_)	Other encephalitis	0.00682365	0.056607	0.904052	0.0438066	0.332624	0.331	705	374844
VI Diseases of the nervous system (G6_)	Episodal and paroxysmal disorders	0.0118157	0.00579488	0.0414515	1.38246	0.333108	0.330326	89440	287837
VI Diseases of the nervous system (G6_)	Epilepsy	0.014248	0.0141618	0.314376	0.50255	0.333581	0.330326	11740	287837
VI Diseases of the nervous system (G6_)	Other facial nerve disorders	0.117832	0.0546691	0.0311322	1.50679	0.357143	0.330822	756	330377
VI Diseases of the nervous system (G6_)	Lesion of lateral popliteal nerve	0.00322836	0.041904	0.93859	0.0275239	0.331134	0.330822	1288	330377
VI Diseases of the nervous system (G6_)	Lesion of femoral nerve	-0.0826448	0.10418	0.42761	0.368952	0.310096	0.330822	208	330377
VI Diseases of the nervous system (G6_)	Lesion of medial popliteal nerve	-0.0602216	0.156501	0.700385	0.154663	0.315217	0.330822	92	330377
VI Diseases of the nervous system (G6_)	Guillain-Barre syndrome	-0.0200072	0.0738012	0.786318	0.104402	0.325301	0.330998	415	370790
VI Diseases of the nervous system (G6_)	Communicating hydrocephalus	-0.151735	0.068176	0.0260381	1.58439	0.296107	0.33105	488	375610
VI Diseases of the nervous system (G6_)	Hydrocephalus in other diseases	-0.0583558	0.124354	0.638875	0.194584	0.32069	0.33105	145	375610
VI Diseases of the nervous system (G6_)	Normal-pressure hydrocephalus	0.0429237	0.0543177	0.429391	0.367147	0.340939	0.33105	767	375610
VI Diseases of the nervous system (G6_)	Obstructive hydrocephalus	-0.0897068	0.0780872	0.250637	0.600955	0.310298	0.33105	369	375610
VI Diseases of the nervous system (G6_)	Other and unspecified hydrocephalus	-0.0474691	0.0756958	0.530592	0.275239	0.323155	0.33105	393	375610
VI Diseases of the nervous system (G6_)	Other headache syndromes	0.0102785	0.0123285	0.404438	0.393148	0.332219	0.330326	15851	287837
VI Diseases of the nervous system (G6_)	Hemiplegia	0.047025	0.0384041	0.220771	0.656057	0.340599	0.330882	1537	373780
VI Diseases of the nervous system (G6_)	Hereditary ataxia	0.0188852	0.0814243	0.816588	0.0879968	0.343658	0.330979	339	376185
VI Diseases of the nervous system (G6_)	Hereditary motor and sensory neuropathy	-0.0282989	0.101943	0.781322	0.10717	0.323394	0.330998	218	370790
VI Diseases of the nervous system (G6_)	Other and unspecified neuropathies	-0.0745913	0.141686	0.598573	0.222883	0.3125	0.330998	112	370790
VI Diseases of the nervous system (G6_)	Horner syndrome	-0.0261802	0.0851841	0.758586	0.119995	0.326861	0.330993	309	376728
VI Diseases of the nervous system (G6_)	Hydrocephalus	-0.0668363	0.036865	0.0698313	1.15595	0.316437	0.330947	1667	350251
VI Diseases of the nervous system (G6_)	Intercostal neuropathy	0.0399059	0.104325	0.702079	0.153614	0.338164	0.330822	207	330377
VI Diseases of the nervous system (G6_)	Idiopathic peripheral autonomic neuropathy	0.0545601	0.159204	0.73182	0.135596	0.342697	0.330993	89	376728
VI Diseases of the nervous system (G6_)	Lumbosacral plexus disorders	0.110178	0.160038	0.491171	0.308767	0.352273	0.330822	88	330377
VI Diseases of the nervous system (G6_)	Lumbosacral root disorders	not elsewhere classified	-0.0580207	0.0802916	0.46991	0.327985	0.315864	0.330822	353	330377
VI Diseases of the nervous system (G6_)	Other lesions of median nerve	0.0104915	0.0555563	0.850215	0.0704713	0.333333	0.330822	732	330377
VI Diseases of the nervous system (G6_)	Bacterial meningitis	-0.0220864	0.0482696	0.647266	0.188917	0.324923	0.331	971	374844
VI Diseases of the nervous system (G6_)	Other meningitis	-0.106832	0.0740308	0.148999	0.826817	0.307786	0.331	411	374844
VI Diseases of the nervous system (G6_)	Viral meningitis	-0.0772522	0.148738	0.603493	0.219328	0.313725	0.331	102	374844
VI Diseases of the nervous system (G6_)	Meralgia paraesthetica	0.112011	0.0516054	0.0299668	1.52336	0.355713	0.330822	849	330377
VI Diseases of the nervous system (G6_)	Migraine	0.0172689	0.011639	0.137887	0.860477	0.334118	0.330326	18477	287837
VI Diseases of the nervous system (G6_)	Migraine without aura	drug-induced	-0.0510825	0.0844192	0.545109	0.263517	0.320872	0.330994	321	376956
VI Diseases of the nervous system (G6_)	Migraine without aura	0.0441607	0.0187992	0.0188204	1.72537	0.340119	0.330326	6730	287837
VI Diseases of the nervous system (G6_)	Migraine without aura and triptan purchases	0.0238408	0.0218311	0.27481	0.560967	0.33614	0.330923	4989	337890
VI Diseases of the nervous system (G6_)	Migraine with aura	drug-induced	0.149074	0.0861376	0.0835141	1.07824	0.36645	0.330957	307	376970
VI Diseases of the nervous system (G6_)	Migraine with aura	0.010933	0.0173226	0.527949	0.277408	0.332702	0.330326	7917	287837
VI Diseases of the nervous system (G6_)	Migraine with aura and triptan purchases	-0.00587888	0.0229244	0.797606	0.0982117	0.329558	0.330923	4503	337890
VI Diseases of the nervous system (G6_)	Mitochondrial myopathy	0.0494192	0.153397	0.747328	0.126489	0.336735	0.331039	98	373848
VI Diseases of the nervous system (G6_)	Other and unspecified mononeuropathies of lower limb	0.0197816	0.054001	0.714128	0.146224	0.333548	0.330822	778	330377
VI Diseases of the nervous system (G6_)	Other and unspecified mononeuropathies of upper limb	-0.0672732	0.0532592	0.206543	0.68499	0.315789	0.330822	798	330377
VI Diseases of the nervous system (G6_)	Other and unspecified mononeuropathies	also in other diseases	-0.0196133	0.0508101	0.699488	0.15522	0.327231	0.330822	874	330377
VI Diseases of the nervous system (G6_)	Monoplegia	0.0155897	0.0765664	0.838658	0.0764153	0.332468	0.330882	385	373780
VI Diseases of the nervous system (G6_)	MS-disease / Multiple Sclerosis	0.0237602	0.0322925	0.461865	0.335485	0.337305	0.330911	2182	373987
VI Diseases of the nervous system (G6_)	Other and unspecified primary disorders of muscles	-0.0993278	0.107831	0.356978	0.447359	0.307692	0.331039	195	373848
VI Diseases of the nervous system (G6_)	Muscular dystrophy	-0.218099	0.104015	0.0360106	1.44357	0.283333	0.331039	210	373848
VI Diseases of the nervous system (G6_)	Myasthenia gravis	-0.0579231	0.0728485	0.426545	0.370035	0.315728	0.331039	426	373848
VI Diseases of the nervous system (G6_)	Disorders of myoneural junction and muscle in diseases classified elsewhere	0.0574267	0.106045	0.588143	0.230517	0.345	0.331039	200	373848
VI Diseases of the nervous system (G6_)	Diseases of the myoneural junction and muscle	-0.0245826	0.0258033	0.340747	0.467568	0.325168	0.331039	3429	373848
VI Diseases of the nervous system (G6_)	Other and unspecified myoneural disorders	0.29661	0.151635	0.0504557	1.29709	0.392857	0.331039	98	373848
VI Diseases of the nervous system (G6_)	Other and unspecified myopathies	-0.00136928	0.0313929	0.965209	0.0153785	0.330523	0.331039	2313	373848
VI Diseases of the nervous system (G6_)	Myotonic disorders	-0.209727	0.107161	0.0503338	1.29814	0.286408	0.331039	206	373848
VI Diseases of the nervous system (G6_)	Narcolepsy and cataplexy	0.0316797	0.112759	0.778748	0.108603	0.338068	0.330326	176	287837
VI Diseases of the nervous system (G6_)	Nerve	nerve root and plexus disorders	0.00501618	0.00748664	0.502847	0.298564	0.332135	0.330822	46900	330377
VI Diseases of the nervous system (G6_)	Systemic atrophies primarily affecting the central nervous system	-0.00153735	0.0454098	0.972993	0.0118904	0.333333	0.330979	1092	376185
VI Diseases of the nervous system (G6_)	Inflammatory diseases of the central nervous system	-0.00752235	0.0305506	0.805507	0.0939305	0.328812	0.331	2433	374844
VI Diseases of the nervous system (G6_)	Other disorders of nervous system	-0.00690983	0.0359749	0.847685	0.0717657	0.329532	0.330947	1754	350251
VI Diseases of the nervous system (G6_)	Other demyelinating diseases of the central nervous system	0.0795349	0.0469211	0.0900617	1.04546	0.34933	0.330928	1029	374678
VI Diseases of the nervous system (G6_)	Other neurological diseases	0.00189416	0.00962091	0.843922	0.0736976	0.331491	0.330947	27026	350251
VI Diseases of the nervous system (G6_)	Other and unspecified paralytic syndromes	0.100902	0.0793099	0.203283	0.6919	0.35376	0.330882	359	373780
VI Diseases of the nervous system (G6_)	Paraplegia	diplegia of upper limbs	0.171882	0.0593276	0.00376539	2.42419	0.371212	0.330882	594	373780
VI Diseases of the nervous system (G6_)	Parkinson's disease	0.0279385	0.0233925	0.232347	0.633862	0.337146	0.330916	4235	373042
VI Diseases of the nervous system (G6_)	Other disorders of peripheral nervous system	-0.0413109	0.12547	0.741968	0.129615	0.321678	0.330998	143	370790
VI Diseases of the nervous system (G6_)	Lesion of plantar nerve	0.0258091	0.0357813	0.470726	0.327232	0.336043	0.330822	1784	330377
VI Diseases of the nervous system (G6_)	Other and unspecified polyneuropathies	also in other diseases	-0.00754525	0.0203697	0.711074	0.148085	0.329822	0.330998	5553	370790
VI Diseases of the nervous system (G6_)	Postprocedural disorders of nervous system	0.0030356	0.0326117	0.925837	0.0334653	0.331314	0.330947	2146	350251
VI Diseases of the nervous system (G6_)	Postviral fatigue syndrome	0.0129149	0.115722	0.911138	0.0404157	0.33432	0.330947	169	350251
VI Diseases of the nervous system (G6_)	Postzoster neuralgia	0.0569766	0.0847919	0.50161	0.299634	0.34345	0.330822	313	330377
VI Diseases of the nervous system (G6_)	Lesion of radial nerve	-0.0568676	0.046818	0.224498	0.648788	0.31849	0.330822	1033	330377
VI Diseases of the nervous system (G6_)	Other and unspecified nerve root and plexus disorders	also in other diseases	0.0113257	0.0208393	0.586803	0.231508	0.33512	0.330822	5294	330377
VI Diseases of the nervous system (G6_)	Lesion of sciatic nerve	0.00593874	0.0407937	0.884253	0.0534234	0.33248	0.330822	1367	330377
VI Diseases of the nervous system (G6_)	Sleep apnoea	0.00273915	0.00813526	0.736343	0.13292	0.332323	0.33083	38998	336659
VI Diseases of the nervous system (G6_)	Sleep apnoea	including avohilmo	0.00690454	0.00789082	0.381569	0.418427	0.333096	0.330723	41704	335573
VI Diseases of the nervous system (G6_)	Other sleep disorders	-0.00251331	0.0266243	0.924793	0.0339557	0.330693	0.330326	3219	287837
VI Diseases of the nervous system (G6_)	Other and unspecified spinal muscular atrophies	0.00710594	0.101258	0.944053	0.0250036	0.333333	0.330979	219	376185
VI Diseases of the nervous system (G6_)	Other diseases of spinal cord	-0.039033	0.0530174	0.461592	0.335742	0.323383	0.330947	804	350251
VI Diseases of the nervous system (G6_)	Status epilepticus	0.0299271	0.0470233	0.524496	0.280258	0.336755	0.330326	1023	287837
VI Diseases of the nervous system (G6_)	Tarsal tunnel syndrome	-0.199286	0.0951591	0.0362385	1.44083	0.286853	0.330822	251	330377
VI Diseases of the nervous system (G6_)	Tetraplegia	0.0660516	0.111289	0.552837	0.257403	0.343407	0.330882	182	373780
VI Diseases of the nervous system (G6_)	Trigeminal neuralgia	-0.0483357	0.0376806	0.199572	0.699901	0.320513	0.330822	1599	330377
VI Diseases of the nervous system (G6_)	Other and unspecified trigeminal disorders	0.0146013	0.0743883	0.844388	0.0734582	0.333741	0.330822	409	330377
VI Diseases of the nervous system (G6_)	Lesion of ulnar nerve	0.0173063	0.0234749	0.460985	0.336313	0.33498	0.330822	4151	330377
VI Diseases of the nervous system (G6_)	Extrapyramidal and movement disorders	0.00735229	0.0154637	0.634464	0.197593	0.332636	0.330941	9833	367444
VI Diseases of the nervous system (G6_)	Other extrapyramidal and movement disorders in other diseases	0.00145462	0.022359	0.948128	0.0231329	0.331302	0.330941	4594	367444
VI Diseases of the nervous system (G6_)	Generalized epilepsy	0.00124206	0.0417953	0.976292	0.0104202	0.331664	0.330899	1298	365534
VI Diseases of the nervous system (G6_)	Generalized epilepsy	mode (most common among epilepsy diagnosis)	-0.0635164	0.0319143	0.0465672	1.33192	0.316555	0.330902	2235	365537
XII Diseases of the skin and subcutaneous tissue (L12_)	Generalized skin eruption due to drugs and medicaments	-0.0328077	0.0463828	0.479365	0.319334	0.3241	0.331005	1051	376226
Diabetes endpoints	Gestational diabetes (for exclusion)	-0.0404463	0.0139558	0.00375344	2.42557	0.322379	0.330839	13039	197831
VI Diseases of the nervous system (G6_)	Generalized epilepsy	strict definition	-0.037018	0.0581776	0.524585	0.280184	0.323617	0.330899	669	365534
Rheuma endpoints	Idiopathic gout	0.0248786	0.0327036	0.446818	0.349869	0.33528	0.330924	2140	368788
Rheuma endpoints	Gout due to impairment of renal function	0.227051	0.0900685	0.0117066	1.93157	0.388454	0.330924	242	368788
Rheuma endpoints	Gout	unspecified	0.00222218	0.0209918	0.915694	0.0382497	0.33108	0.330924	5292	368788
Rheuma endpoints	Gout	strict definition	0.0322918	0.022929	0.15903	0.79852	0.338017	0.330949	4429	370730
IV Endocrine	nutritional and metabolic diseases (E4_)	Graves ophthalmopathy	-0.00371012	0.0593528	0.950157	0.0222046	0.328927	0.330989	643	376634
VII Diseases of the eye and adnexa (H7_)	Allergic conjunctivitis	0.00311188	0.0107826	0.772885	0.111885	0.330473	0.331016	20958	356319
VII Diseases of the eye and adnexa (H7_)	Amblyopia ex anopsia	-0.0668853	0.0465576	0.150827	0.82152	0.316444	0.331077	1046	360091
VII Diseases of the eye and adnexa (H7_)	Age-related macular degeneration (whether dry or wet)	0.0327107	0.0169604	0.0537737	1.26943	0.337807	0.330923	8913	348936
VII Diseases of the eye and adnexa (H7_)	Anisometropia and aniseikonia	-0.062697	0.0533993	0.240348	0.61916	0.317788	0.331208	793	361237
VII Diseases of the eye and adnexa (H7_)	Anomalies of pupillary function	-0.00439009	0.0667455	0.947558	0.0233941	0.329077	0.331006	509	373254
VII Diseases of the eye and adnexa (H7_)	Aphakia	-0.0747868	0.0694389	0.281473	0.550563	0.316348	0.331478	471	312864
VII Diseases of the eye and adnexa (H7_)	Astigmatism	-0.0759977	0.0388763	0.0505999	1.29585	0.314581	0.331208	1502	361237
VII Diseases of the eye and adnexa (H7_)	Background retinopathy and retinal vascular changes	0.137101	0.0650888	0.035173	1.45379	0.361163	0.330952	533	344569
VII Diseases of the eye and adnexa (H7_)	Other and unspecified disorders of binocular movement	-0.0642719	0.129607	0.619966	0.207632	0.314815	0.331208	135	361237
VII Diseases of the eye and adnexa (H7_)	Other disorders of binocular movement	-0.0243403	0.0623745	0.696367	0.157162	0.327022	0.331208	581	361237
VII Diseases of the eye and adnexa (H7_)	Other disorders of binocular vision	-0.0112922	0.0831197	0.891936	0.0496664	0.331804	0.331077	327	360091
VII Diseases of the eye and adnexa (H7_)	Blepharochalasis	-0.00696339	0.0166563	0.675901	0.170117	0.329754	0.330859	8547	344684
VII Diseases of the eye and adnexa (H7_)	Visual impairment including blindness (binocular or monocular)	0.0201555	0.0347201	0.561568	0.250598	0.335547	0.331077	1882	360091
VII Diseases of the eye and adnexa (H7_)	Blindness	monocular	0.24138	0.0938281	0.0100944	1.99592	0.387892	0.331077	223	360091
VII Diseases of the eye and adnexa (H7_)	Bullous keratopathy	0.0298924	0.106333	0.778617	0.108676	0.3375	0.330804	200	357814
VII Diseases of the eye and adnexa (H7_)	Other cataract	-0.0228972	0.0122415	0.06142	1.21169	0.326896	0.331478	17699	312864
VII Diseases of the eye and adnexa (H7_)	Senile cataract	-0.0240722	0.00811524	0.00301405	2.52085	0.328529	0.331478	59522	312864
VII Diseases of the eye and adnexa (H7_)	Central retinal artery occlusion	-0.0420741	0.0645175	0.514314	0.288772	0.320513	0.330952	546	344569
VII Diseases of the eye and adnexa (H7_)	Chalazion	0.0332544	0.0259273	0.199632	0.69977	0.337858	0.330859	3389	344684
VII Diseases of the eye and adnexa (H7_)	Choroidal haemorrhage and rupture	-0.0467276	0.16777	0.780612	0.107565	0.31875	0.330952	80	344569
VII Diseases of the eye and adnexa (H7_)	Chorioretinal inflammation	0.021753	0.0545063	0.689827	0.16126	0.335742	0.330952	761	344569
VII Diseases of the eye and adnexa (H7_)	Other specified and unspecified disorders of choroid	-0.123417	0.153839	0.422413	0.374263	0.305263	0.330952	95	344569
VII Diseases of the eye and adnexa (H7_)	Other disorders of choroid	-0.0346668	0.0795509	0.662996	0.178489	0.322626	0.330952	358	344569
VII Diseases of the eye and adnexa (H7_)	Disorders of choroid and retina	-0.00053189	0.00887901	0.952232	0.0212573	0.331335	0.330952	32708	344569
VII Diseases of the eye and adnexa (H7_)	Chorioretinal scars	-0.219639	0.166118	0.186107	0.730238	0.280488	0.330952	82	344569
VII Diseases of the eye and adnexa (H7_)	conjunctival haemorrhage	-0.0338783	0.0349052	0.331757	0.47918	0.324288	0.330976	1861	345122
VII Diseases of the eye and adnexa (H7_)	Other specified and unspecified disorders of conjunctiva	0.0248629	0.101639	0.80675	0.0932608	0.335616	0.330976	219	345122
VII Diseases of the eye and adnexa (H7_)	conjunctival degenerations and deposits	0.0412652	0.0626305	0.509981	0.292446	0.34087	0.330976	575	345122
VII Diseases of the eye and adnexa (H7_)	Conjunctivitis (acute	non atopic)	-0.00283132	0.0161363	0.860715	0.0651404	0.329741	0.330976	8907	345122
VII Diseases of the eye and adnexa (H7_)	Atopic conjunctivitis	0.0252848	0.0432951	0.559213	0.252423	0.336499	0.330976	1211	345122
VII Diseases of the eye and adnexa (H7_)	Chronic conjunctivitis	-0.0696014	0.053903	0.196622	0.706367	0.313299	0.330976	782	345122
VII Diseases of the eye and adnexa (H7_)	Conjunctivitis	0.00269675	0.00927673	0.77128	0.112788	0.330561	0.330976	28895	345122
VII Diseases of the eye and adnexa (H7_)	Other conjunctival vascular disorders and cysts	0.0262093	0.0621307	0.673141	0.171894	0.336762	0.330976	585	345122
VII Diseases of the eye and adnexa (H7_)	Convergence insufficiency and excess	-0.0333738	0.0811979	0.681059	0.166815	0.327485	0.331208	342	361237
VII Diseases of the eye and adnexa (H7_)	Convergent concomitant strabismus	0.0346676	0.0366576	0.344295	0.463069	0.339353	0.331208	1690	361237
VII Diseases of the eye and adnexa (H7_)	Keratoconus	0.00290804	0.0600254	0.96136	0.0171139	0.332	0.330804	625	357814
VII Diseases of the eye and adnexa (H7_)	Corneal degeneration	0.0679027	0.0874491	0.437464	0.359058	0.345118	0.330804	297	357814
VII Diseases of the eye and adnexa (H7_)	Other and unspecified corneal deformities and disorders	-0.0498581	0.0521284	0.338846	0.469997	0.320312	0.330804	832	357814
VII Diseases of the eye and adnexa (H7_)	Other corneal oedema	-0.159983	0.116977	0.171423	0.76593	0.295732	0.330804	164	357814
VII Diseases of the eye and adnexa (H7_)	Other disorders of cornea	0.00950431	0.0300858	0.752073	0.12374	0.333267	0.330804	2510	357814
VII Diseases of the eye and adnexa (H7_)	Corneal scars and opacities	0.0182423	0.0605577	0.763233	0.117343	0.335227	0.330804	616	357814
VII Diseases of the eye and adnexa (H7_)	Corneal pigmentations and deposits	-0.0566103	0.148513	0.703069	0.153002	0.318627	0.330804	102	357814
VII Diseases of the eye and adnexa (H7_)	Corneal ulcer	0.00752861	0.0204513	0.712781	0.147044	0.332359	0.330804	5476	357814
VII Diseases of the eye and adnexa (H7_)	Colour vision deficiencies	-0.00403532	0.144254	0.977683	0.0098019	0.330275	0.331077	109	360091
VII Diseases of the eye and adnexa (H7_)	Dacryoadenitis	-0.161236	0.106724	0.130846	0.883241	0.295455	0.330859	198	344684
VII Diseases of the eye and adnexa (H7_)	Degenerative myopia	0.0411373	0.118166	0.727741	0.138023	0.341615	0.331154	161	361552
VII Diseases of the eye and adnexa (H7_)	Diplopia	0.0103849	0.0248268	0.675733	0.170225	0.333514	0.331077	3700	360091
VII Diseases of the eye and adnexa (H7_)	Other specified and unspecified disorders of lens	0.0265164	0.103059	0.796952	0.098568	0.344186	0.331478	215	312864
VII Diseases of the eye and adnexa (H7_)	Divergent concomitant strabismus	-0.0404514	0.0315258	0.19945	0.700165	0.323504	0.331208	2289	361237
VII Diseases of the eye and adnexa (H7_)	Ectropion of eyelid	0.015003	0.0465107	0.747021	0.126667	0.335222	0.330859	1059	344684
VII Diseases of the eye and adnexa (H7_)	Entropion and trichiasis of eyelid	-0.0319019	0.0315951	0.312635	0.504962	0.323427	0.330859	2305	344684
VII Diseases of the eye and adnexa (H7_)	Epiphora	-0.0359907	0.0649319	0.579385	0.237033	0.324299	0.330859	535	344684
VII Diseases of the eye and adnexa (H7_)	Episcleritis	0.0599537	0.0403365	0.13719	0.862679	0.344113	0.330804	1392	357814
VII Diseases of the eye and adnexa (H7_)	Exophthalmic conditions	-0.0561128	0.0890543	0.528631	0.276847	0.319788	0.330859	283	344684
VII Diseases of the eye and adnexa (H7_)	Other specified and unspecified disorders of eye and adnexa	0.0770329	0.045948	0.0936354	1.02856	0.346834	0.331006	1074	373254
VII Diseases of the eye and adnexa (H7_)	Other disorders of eyelid	-0.00545569	0.0129985	0.674691	0.170895	0.330097	0.330859	14347	344684
VII Diseases of the eye and adnexa (H7_)	Other disorders affecting eyelid function	0.183731	0.108754	0.0911381	1.0403	0.374346	0.330859	191	344684
VII Diseases of the eye and adnexa (H7_)	Other inflammation of eyelid	0.00715859	0.0261653	0.784399	0.105463	0.331633	0.330859	3332	344684
VII Diseases of the eye and adnexa (H7_)	Disorders of eyelid in diseases classified elsewhere	0.00919143	0.0504653	0.855478	0.0677912	0.332022	0.330859	890	344684
VII Diseases of the eye and adnexa (H7_)	Other specified and unspecified disorders of eyelid	-0.0787962	0.084261	0.349714	0.456287	0.314465	0.330859	318	344684
VII Diseases of the eye and adnexa (H7_)	Other disorders of eye and adnexa	-0.00664568	0.0238308	0.780346	0.107713	0.329108	0.331006	4023	373254
VII Diseases of the eye and adnexa (H7_)	Primary angle-closure glaucoma	-0.0309802	0.0435371	0.476724	0.321733	0.324395	0.330923	1199	358375
VII Diseases of the eye and adnexa (H7_)	Other and unspecified glaucoma	0.00484415	0.0372549	0.896545	0.0474279	0.331502	0.330923	1638	358375
VII Diseases of the eye and adnexa (H7_)	Glaucoma	0.00127127	0.0114634	0.911697	0.0401495	0.33217	0.330923	18902	358375
VII Diseases of the eye and adnexa (H7_)	Juvenile Open Angle Glaucoma	0.048973	0.122036	0.688199	0.162286	0.34106	0.330982	151	377126
VII Diseases of the eye and adnexa (H7_)	Use of antiglaucoma preparations and miotics	0.0201437	0.0312102	0.518653	0.285123	0.336739	0.330923	2349	358375
VII Diseases of the eye and adnexa (H7_)	Normotensive glaucoma	0.000863213	0.0331379	0.979218	0.00912053	0.332099	0.330923	2085	358375
VII Diseases of the eye and adnexa (H7_)	Primary open-angle glaucoma	strict	-0.00284504	0.0175387	0.871137	0.0599136	0.332385	0.330923	7756	358375
VII Diseases of the eye and adnexa (H7_)	Glaucoma	exfoliation	-0.0336277	0.0274133	0.219937	0.657701	0.32432	0.330923	3125	358375
VII Diseases of the eye and adnexa (H7_)	Glaucoma secondary to eye inflammation	-0.0261792	0.103109	0.799573	0.0971418	0.327014	0.330923	211	358375
VII Diseases of the eye and adnexa (H7_)	Glaucoma secondary to eye trauma	0.131611	0.116483	0.258533	0.587484	0.361446	0.330923	166	358375
VII Diseases of the eye and adnexa (H7_)	Glaucoma suspect	0.0101977	0.0148303	0.491691	0.308308	0.334735	0.330923	10758	358375
VII Diseases of the eye and adnexa (H7_)	Degenerative conditions of globe	-0.0759128	0.122206	0.534476	0.272072	0.31457	0.331154	151	361552
VII Diseases of the eye and adnexa (H7_)	Disorders of globe	-0.0474501	0.0589448	0.420824	0.375899	0.320276	0.331154	651	361552
VII Diseases of the eye and adnexa (H7_)	Hereditary retinal dystrophy	-0.0588786	0.0771585	0.445412	0.351238	0.317105	0.330952	380	344569
VII Diseases of the eye and adnexa (H7_)	Herpesviral keratitis and keratoconjunctivitis	-0.0666948	0.0444072	0.133125	0.875739	0.317467	0.330804	1145	357814
VII Diseases of the eye and adnexa (H7_)	Heterophoria	-0.0140565	0.0319465	0.659936	0.180498	0.328706	0.331208	2233	361237
VII Diseases of the eye and adnexa (H7_)	Hordeolum and other deep inflammation of eyelid	-0.00864854	0.0414388	0.834677	0.0784813	0.328409	0.330859	1320	344684
VII Diseases of the eye and adnexa (H7_)	Hypermetropia	-0.0164026	0.0360854	0.649432	0.187466	0.330161	0.331208	1734	361237
VII Diseases of the eye and adnexa (H7_)	Intermittent heterotropia	-0.0203246	0.0375442	0.588266	0.230426	0.327149	0.331208	1617	361237
VII Diseases of the eye and adnexa (H7_)	Internuclear ophthalmoplegia	-0.000194312	0.155235	0.999001	0.000433961	0.333333	0.331208	93	361237
VII Diseases of the eye and adnexa (H7_)	Acute and subacute iridocyclitis	0.0130745	0.0192972	0.498066	0.302713	0.333775	0.330804	6166	357814
VII Diseases of the eye and adnexa (H7_)	Chronic iridocyclitis	0.00377997	0.040196	0.925079	0.0338214	0.331906	0.330804	1401	357814
VII Diseases of the eye and adnexa (H7_)	Anterior Iridocyclitis	0.00772369	0.0187435	0.680285	0.167309	0.332781	0.330954	6536	370741
VII Diseases of the eye and adnexa (H7_)	Iridocyclitis	0.0086681	0.017754	0.625384	0.203853	0.332953	0.330804	7306	357814
VII Diseases of the eye and adnexa (H7_)	Iridocyclitis in diseases classified elsewhere	0.12166	0.0731104	0.0961015	1.01727	0.35782	0.330804	422	357814
VII Diseases of the eye and adnexa (H7_)	Other and unspecified iridocyclitis	-0.00181598	0.0460166	0.968521	0.013891	0.330267	0.330804	1069	357814
VII Diseases of the eye and adnexa (H7_)	Other specified and unspecified disorders of iris and ciliary body	-0.00470962	0.150694	0.975068	0.0109652	0.328283	0.330804	99	357814
VII Diseases of the eye and adnexa (H7_)	Keratitis	0.00979067	0.0141658	0.489473	0.310271	0.333132	0.330804	11611	357814
VII Diseases of the eye and adnexa (H7_)	Keratitis and keratoconjunctivitis in other diseases classified elsewhere	-0.0221397	0.0483765	0.647201	0.188961	0.326267	0.330804	967	357814
VII Diseases of the eye and adnexa (H7_)	Other keratitis	0.0259556	0.0267789	0.332418	0.478315	0.337015	0.330804	3169	357814
VII Diseases of the eye and adnexa (H7_)	Hereditary corneal dystrophies	0.0807814	0.0559657	0.148906	0.827089	0.348966	0.330804	725	357814
VII Diseases of the eye and adnexa (H7_)	Disorders of lacrimal system	0.00051236	0.0133332	0.969347	0.0135207	0.330973	0.330859	13326	344684
VII Diseases of the eye and adnexa (H7_)	Inflammation of lacrimal passages (acute and unspecified)	-0.0398432	0.0720597	0.580318	0.236334	0.321839	0.330859	435	344684
VII Diseases of the eye and adnexa (H7_)	Inflammation of lacrimal passages (chronic)	0.00341899	0.0721483	0.962204	0.016733	0.330736	0.330859	434	344684
VII Diseases of the eye and adnexa (H7_)	Lagophthalmos	0.0189302	0.0897312	0.832914	0.0794	0.33274	0.330859	281	344684
VII Diseases of the eye and adnexa (H7_)	Dislocation of lens	-0.0244028	0.0735519	0.740058	0.130734	0.327338	0.331478	417	312864
VII Diseases of the eye and adnexa (H7_)	Disorders of eyelid	lacrimal system and orbit	0.00657604	0.00880457	0.455131	0.341864	0.332325	0.330859	32593	344684
VII Diseases of the eye and adnexa (H7_)	Degeneration of macula and posterior pole	0.0250535	0.0129961	0.053884	1.26854	0.336235	0.330952	15137	344569
VII Diseases of the eye and adnexa (H7_)	Mild or no visual impairment	binocular	0.0779508	0.137393	0.570472	0.243766	0.345833	0.331077	120	360091
VII Diseases of the eye and adnexa (H7_)	Moderate visual impairment	binocular	0.0601477	0.0519593	0.24703	0.60725	0.344643	0.331077	840	360091
VII Diseases of the eye and adnexa (H7_)	Moderate visual impairment	monocular	-0.00057283	0.151446	0.996982	0.00131264	0.331633	0.331077	98	360091
VII Diseases of the eye and adnexa (H7_)	Myopia	-0.0633565	0.0254572	0.0128195	1.89213	0.316921	0.331208	3534	361237
VII Diseases of the eye and adnexa (H7_)	Nystagmus and other irregular eye movements	-0.0185285	0.0806877	0.818377	0.0870464	0.328035	0.331006	346	373254
VII Diseases of the eye and adnexa (H7_)	Disorders of ocular muscles	binocular movement	accommodation and refraction	-0.0265483	0.0121456	0.028827	5402-01-01	0.325967	0.331208	16040	361237
VII Diseases of the eye and adnexa (H7_)	Ocular pain	-0.0335	0.0327507	0.306366	0.51376	0.322725	0.331006	2121	373254
VII Diseases of the eye and adnexa (H7_)	Optic atrophy	-0.00491779	0.0724224	0.945862	0.0241723	0.32907	0.330943	430	374574
VII Diseases of the eye and adnexa (H7_)	Other disorders of optic disc	0.0386668	0.0879564	0.660217	0.180313	0.339041	0.330943	292	374574
VII Diseases of the eye and adnexa (H7_)	Disorders of optic nerve and visual pathways	0.0252998	0.0289866	0.382767	0.417065	0.336848	0.330943	2703	374574
VII Diseases of the eye and adnexa (H7_)	Disorders of optic nerve	not elsewhere classified	0.111064	0.0669706	0.0972389	1.01216	0.355159	0.330943	504	374574
VII Diseases of the eye and adnexa (H7_)	Optic neuritis	0.0722954	0.043423	0.0959312	1.01804	0.347754	0.330943	1202	374574
VII Diseases of the eye and adnexa (H7_)	Other disorders of optic [2nd] nerve and visual pathways	-0.00385028	0.0372672	0.917712	0.0372934	0.329859	0.330943	1631	374574
VII Diseases of the eye and adnexa (H7_)	Disorders of orbit	-0.00486867	0.0434794	0.910842	0.0405569	0.329024	0.330859	1199	344684
VII Diseases of the eye and adnexa (H7_)	Acute inflammation of orbit	-0.11059	0.116175	0.341133	0.467076	0.305389	0.330859	167	344684
VII Diseases of the eye and adnexa (H7_)	Other and unspecified disorders of orbit	0.0910647	0.13903	0.512468	0.290333	0.350427	0.330859	117	344684
VII Diseases of the eye and adnexa (H7_)	Other endophthalmitis	-0.0905168	0.128659	0.481718	0.317207	0.308824	0.331154	136	361552
VII Diseases of the eye and adnexa (H7_)	Other disorders of conjunctiva	0.0132501	0.0241188	0.582752	0.234516	0.334353	0.330976	3927	345122
VII Diseases of the eye and adnexa (H7_)	Other disorders of iris and ciliary body	0.142636	0.0581278	0.0141338	1.84974	0.36194	0.330804	670	357814
VII Diseases of the eye and adnexa (H7_)	Other retinal artery occlusion	0.120821	0.0631238	0.055616	2548-01-01	0.356766	0.330952	569	344569
VII Diseases of the eye and adnexa (H7_)	Papilloedema	unspecified	-0.0328891	0.0643383	0.609218	0.215227	0.323853	0.330943	545	374574
VII Diseases of the eye and adnexa (H7_)	Third [oculomotor] nerve palsy	-0.114867	0.0700822	0.101207	0.99479	0.305435	0.331208	460	361237
VII Diseases of the eye and adnexa (H7_)	Fourth [trochlear] nerve palsy	-0.00410004	0.062878	0.94801	0.0231872	0.330123	0.331208	571	361237
VII Diseases of the eye and adnexa (H7_)	Sixth [abducent] nerve palsy	-0.0383865	0.0528355	0.467514	0.330205	0.322222	0.331208	810	361237
VII Diseases of the eye and adnexa (H7_)	Paralytic strabismus	-0.0341936	0.0344738	0.32126	0.493144	0.323622	0.331208	1905	361237
VII Diseases of the eye and adnexa (H7_)	Other or unspecified paralytic strabismus	-0.0170031	0.112731	0.88011	0.0554628	0.327684	0.331208	177	361237
VII Diseases of the eye and adnexa (H7_)	Peripheral retinal degeneration	-0.144337	0.053051	0.00651403	2.18615	0.298765	0.330952	810	344569
VII Diseases of the eye and adnexa (H7_)	Presbyopia	0.00199298	0.0412895	0.961502	0.0170496	0.333082	0.331208	1327	361237
VII Diseases of the eye and adnexa (H7_)	Other proliferative retinopathy	0.0494461	0.135488	0.715151	0.145602	0.344262	0.330952	122	344569
VII Diseases of the eye and adnexa (H7_)	Pterygium	0.110257	0.0561739	0.0496718	1.30389	0.355153	0.330976	718	345122
VII Diseases of the eye and adnexa (H7_)	Ptosis of eyelid	-0.00284312	0.0285239	0.920602	0.035928	0.330246	0.330859	2807	344684
VII Diseases of the eye and adnexa (H7_)	Purulent endophthalmitis	-0.174725	0.126605	0.167561	0.775828	0.292857	0.331154	140	361552
VII Diseases of the eye and adnexa (H7_)	Disorders of refraction and accommodation	-0.0408319	0.0172929	0.0182159	1.73955	0.322671	0.331208	7737	361237
VII Diseases of the eye and adnexa (H7_)	Retinal haemorrhage	-0.0342603	0.0630302	0.586749	0.231548	0.323374	0.330952	569	344569
VII Diseases of the eye and adnexa (H7_)	Retinal breaks without detachment	-0.0290685	0.0228731	0.203777	0.690844	0.324374	0.330952	4390	344569
VII Diseases of the eye and adnexa (H7_)	Retinal detachment with retinal break	-0.00792109	0.0248521	0.749932	0.124978	0.329308	0.330952	3712	344569
VII Diseases of the eye and adnexa (H7_)	Retinal detachments and breaks	-0.0146722	0.0145262	0.312469	0.505193	0.327817	0.330952	11230	344569
VII Diseases of the eye and adnexa (H7_)	Other	unspecified and serous retinal detachments	-0.0434968	0.0543792	0.423781	0.372859	0.321569	0.330952	765	344569
VII Diseases of the eye and adnexa (H7_)	Traction detachment of retina	0.00329495	0.10046	0.973835	0.0115146	0.331839	0.330952	223	344569
VII Diseases of the eye and adnexa (H7_)	Other retinal disorders	-0.000245785	0.0102933	0.98095	0.00835321	0.331356	0.330952	23610	344569
VII Diseases of the eye and adnexa (H7_)	Other specified and unspecified retinal disorders	-0.0577722	0.0516713	0.263536	0.57916	0.318182	0.330952	847	344569
VII Diseases of the eye and adnexa (H7_)	Separation of retinal layers (serosa)	-0.031755	0.0459659	0.489667	0.310099	0.325112	0.330952	1068	344569
VII Diseases of the eye and adnexa (H7_)	Retinal vascular disorders	-0.00751888	0.0258769	0.771385	0.112729	0.329417	0.330952	3447	344569
VII Diseases of the eye and adnexa (H7_)	Retinoschisis and retinal cysts	-0.0654667	0.0625092	0.294955	0.530244	0.3176	0.330952	579	344569
VII Diseases of the eye and adnexa (H7_)	Diabetic background retinopathy	-0.00536518	0.0238458	0.821984	0.0851368	0.331837	0.330952	4011	344569
VII Diseases of the eye and adnexa (H7_)	Severe diabetic background retinopathy	-0.0479718	0.052646	0.362183	0.441072	0.31924	0.330952	816	344569
VII Diseases of the eye and adnexa (H7_)	Diabetic retinopathy	-0.0278666	0.018424	0.130403	0.884713	0.326049	0.330952	6818	344569
VII Diseases of the eye and adnexa (H7_)	Other diabetic retinopathy	-0.101784	0.0346254	0.00328662	2.48325	0.3091	0.330952	1912	344569
VII Diseases of the eye and adnexa (H7_)	Proliferative diabetic retinopathy	-0.0543692	0.030344	0.0731712	1.13566	0.319287	0.330952	2468	344569
VII Diseases of the eye and adnexa (H7_)	Retinopathy of prematurity	-0.105969	0.161567	0.511901	0.290814	0.304598	0.330952	87	344569
VII Diseases of the eye and adnexa (H7_)	Retinal vascular occlusion	-0.0115545	0.0262686	0.66004	0.18043	0.328546	0.330952	3342	344569
VII Diseases of the eye and adnexa (H7_)	Retrobulbar neuritis in diseases classified elsewhere	0.188597	0.153812	0.220143	0.657295	0.373684	0.330943	95	374574
VII Diseases of the eye and adnexa (H7_)	Disorders of sclera	cornea	iris and ciliary body	0.0158496	0.0110619	0.151914	0.818402	0.33433	0.330804	19463	357814
VII Diseases of the eye and adnexa (H7_)	Scleritis	-0.155486	0.0883358	0.0783809	1.10579	0.294828	0.330804	290	357814
VII Diseases of the eye and adnexa (H7_)	Severe visual impairment	binocular	-0.118584	0.136103	0.383599	0.416122	0.307377	0.331077	122	360091
VII Diseases of the eye and adnexa (H7_)	Severe visual impairment	monocular	-0.0564245	0.1119	0.614093	0.211766	0.319444	0.331077	180	360091
VII Diseases of the eye and adnexa (H7_)	Stenosis and insufficiency of lacrimal passages	-0.0201953	0.0293129	0.490852	0.309049	0.326438	0.330859	2653	344684
VII Diseases of the eye and adnexa (H7_)	Other specified and unspecified strabismus	-0.0110743	0.0905283	0.902638	0.0444865	0.329091	0.331208	275	361237
VII Diseases of the eye and adnexa (H7_)	Other strabismus	-0.0098547	0.0179427	0.582848	0.234445	0.329782	0.331208	7179	361237
VII Diseases of the eye and adnexa (H7_)	Hyphaema and other vascular disorders of iris and ciliary body	0.14398	0.0696389	0.0386857	1.41245	0.361884	0.330804	467	357814
VII Diseases of the eye and adnexa (H7_)	Vertical strabismus	-0.0289135	0.0508888	0.569919	0.244187	0.324742	0.331208	873	361237
VII Diseases of the eye and adnexa (H7_)	Other and unspecified visual disturbances	-0.0252032	0.0309161	0.41495	0.382004	0.32431	0.331077	2382	360091
VII Diseases of the eye and adnexa (H7_)	Visual field defects	0.0243601	0.0309447	0.431157	0.365365	0.336884	0.331077	2373	360091
VII Diseases of the eye and adnexa (H7_)	Blindness or visual impairment	binocular	-0.308364	0.138645	0.0261397	5827-01-01	0.264957	0.331077	117	360091
VII Diseases of the eye and adnexa (H7_)	Visual disturbances	-0.011776	0.0122675	0.337087	0.472258	0.328225	0.331077	15707	360091
VII Diseases of the eye and adnexa (H7_)	Subjective visual disturbances	-0.0151849	0.0177708	0.392835	0.40579	0.327499	0.331077	7313	360091
VII Diseases of the eye and adnexa (H7_)	Disorders of vitreous body	-0.0172482	0.0125502	0.169338	0.771246	0.327502	0.331154	15177	361552
VII Diseases of the eye and adnexa (H7_)	Crystalline deposits in vitreous body	0.0463556	0.105407	0.660099	0.180391	0.344059	0.331154	202	361552
VII Diseases of the eye and adnexa (H7_)	Other vitreous opacities	-0.0303792	0.0477022	0.524222	0.280485	0.324773	0.331154	993	361552
VII Diseases of the eye and adnexa (H7_)	Other and unspecified disorders of vitreous body	-0.0138853	0.0140652	0.323542	0.49007	0.328266	0.331154	12004	361552
VII Diseases of the eye and adnexa (H7_)	Xanthelasma of eyelid	-0.0512123	0.0994495	0.606583	0.21711	0.320175	0.330859	228	344684
VIII Diseases of the ear and mastoid process (H8_)	Other abnormal auditory perceptions	-0.0506434	0.0929489	0.585855	0.23221	0.319923	0.330576	261	331736
VIII Diseases of the ear and mastoid process (H8_)	Benign paroxysmal vertigo	0.011552	0.0167863	0.491339	0.308619	0.333676	0.330754	8280	359094
VIII Diseases of the ear and mastoid process (H8_)	Impacted cerumen	-0.00798606	0.0317703	0.801529	0.0960808	0.329783	0.331015	2253	367005
VIII Diseases of the ear and mastoid process (H8_)	Cholesteatoma of middle ear	0.0991516	0.0395544	0.012186	1.91414	0.354527	0.33099	1447	352571
VIII Diseases of the ear and mastoid process (H8_)	Chronic suppurative otitis media	-0.00406777	0.0328377	0.901414	0.0450756	0.330557	0.33099	2101	352571
VIII Diseases of the ear and mastoid process (H8_)	Discontinuity and dislocation of ear ossicles	0.270199	0.133593	0.0431191	1.36533	0.392857	0.33099	126	352571
VIII Diseases of the ear and mastoid process (H8_)	Other disorders of Eustachian tube	-0.0583689	0.0573995	0.309206	0.509752	0.318513	0.33099	686	352571
VIII Diseases of the ear and mastoid process (H8_)	Eustachian salpingitis and obstruction	-0.044837	0.0306847	0.143956	0.84177	0.321443	0.33099	2425	352571
VIII Diseases of the ear and mastoid process (H8_)	Abscess of external ear	0.14656	0.0775149	0.0586597	1.23166	0.364	0.331015	375	367005
VIII Diseases of the ear and mastoid process (H8_)	Cellulitis of external ear	-0.0766043	0.0857987	0.371944	0.429523	0.312704	0.331015	307	367005
VIII Diseases of the ear and mastoid process (H8_)	Cholesteatoma of external ear	-0.0171735	0.119701	0.885919	0.0526059	0.328025	0.331015	157	367005
VIII Diseases of the ear and mastoid process (H8_)	Disorder of external ear	unspecified	-0.0389982	0.0542276	0.472043	0.326018	0.322078	0.331015	770	367005
VIII Diseases of the ear and mastoid process (H8_)	Other specified disorders of external ear	-0.0184439	0.0495467	0.709704	0.148923	0.326111	0.331015	923	367005
VIII Diseases of the ear and mastoid process (H8_)	Diseases of external ear	-0.00519817	0.0150368	0.729572	0.136932	0.329926	0.331015	10272	367005
VIII Diseases of the ear and mastoid process (H8_)	Other infective otitis externa	-0.0321002	0.0374053	0.390797	0.408049	0.32264	0.331015	1621	367005
VIII Diseases of the ear and mastoid process (H8_)	Otitis externa	unspecified	-0.015891	0.0278479	0.568247	0.245463	0.327369	0.331015	2934	367005
VIII Diseases of the ear and mastoid process (H8_)	Acute otitis externa	noninfective	0.0417153	0.0720011	0.562339	0.250002	0.341379	0.331015	435	367005
VIII Diseases of the ear and mastoid process (H8_)	Other otitis externa (chronic)	-0.0234062	0.0365065	0.521425	0.282808	0.325882	0.331015	1700	367005
VIII Diseases of the ear and mastoid process (H8_)	Otitis externa	-0.00225445	0.0187318	0.904203	0.0437341	0.33038	0.331015	6547	367005
VIII Diseases of the ear and mastoid process (H8_)	Conductive hearing loss	unspecified	-0.000816721	0.030789	0.978837	0.00928941	0.330901	0.330576	2398	331736
VIII Diseases of the ear and mastoid process (H8_)	Deaf mutism	not elsewhere classified	-0.121578	0.123882	0.326395	0.486256	0.302721	0.330576	147	331736
VIII Diseases of the ear and mastoid process (H8_)	Sudden idiopathic hearing loss	0.0497297	0.0283064	0.078946	1.10267	0.343236	0.330576	2848	331736
VIII Diseases of the ear and mastoid process (H8_)	Mixed conductive and sensorineural hearing loss	-0.0108789	0.0253056	0.667268	0.1757	0.329517	0.330576	3581	331736
VIII Diseases of the ear and mastoid process (H8_)	Other specified/unspecified hearing loss	0.0706903	0.0329602	0.0319757	1.49518	0.345606	0.330576	2105	331736
VIII Diseases of the ear and mastoid process (H8_)	Presbycusis	0.0320986	0.0242944	0.186423	0.729501	0.338634	0.330576	4140	331736
VIII Diseases of the ear and mastoid process (H8_)	Sensorineural hearing loss	0.00483001	0.00907043	0.594378	0.225937	0.333723	0.330576	32487	331736
VIII Diseases of the ear and mastoid process (H8_)	Other specified/unspecified diseases of inner ear	-0.115655	0.135095	0.391943	0.406777	0.304878	0.330754	123	359094
VIII Diseases of the ear and mastoid process (H8_)	Labyrinthine fistula	-0.122913	0.167288	0.462499	0.334889	0.30625	0.330754	80	359094
VIII Diseases of the ear and mastoid process (H8_)	Labyrinthitis	0.368699	0.167506	0.0277281	1.55708	0.4125	0.330754	80	359094
VIII Diseases of the ear and mastoid process (H8_)	Acute mastoiditis	0.0984569	0.0957847	0.303997	0.51713	0.351626	0.33099	246	352571
VIII Diseases of the ear and mastoid process (H8_)	Chronic mastoiditis	0.0466467	0.0557583	0.402825	0.394884	0.341816	0.33099	727	352571
VIII Diseases of the ear and mastoid process (H8_)	Other/unspecified mastoiditis and related conditions	-0.105667	0.135263	0.434686	0.361824	0.311475	0.33099	122	352571
VIII Diseases of the ear and mastoid process (H8_)	Suppurative and unspecified otitis media	-0.00143289	0.0130831	0.912788	0.0396301	0.330393	0.33099	14406	352571
VIII Diseases of the ear and mastoid process (H8_)	Ménière disease	0.0190706	0.0288079	0.507976	0.294157	0.335036	0.330754	2746	359094
VIII Diseases of the ear and mastoid process (H8_)	Adhesive middle ear disease	0.00288161	0.0713089	0.967766	0.0142296	0.332207	0.33099	444	352571
VIII Diseases of the ear and mastoid process (H8_)	Diseases of middle ear and mastoid	-0.000661142	0.0101259	0.947941	0.0232186	0.330917	0.33099	24706	352571
VIII Diseases of the ear and mastoid process (H8_)	Acute myringitis	0.0955756	0.116348	0.411383	0.385754	0.353293	0.33099	167	352571
VIII Diseases of the ear and mastoid process (H8_)	Chronic myringitis	-0.105063	0.14493	0.4685	0.32929	0.311321	0.33099	106	352571
VIII Diseases of the ear and mastoid process (H8_)	Noise effects on inner ear	0.00635178	0.0463821	0.891074	0.050086	0.33381	0.330754	1050	359094
VIII Diseases of the ear and mastoid process (H8_)	Nonsuppurative otitis media	0.00128247	0.0170217	0.939942	0.0268991	0.331449	0.33099	8315	352571
VIII Diseases of the ear and mastoid process (H8_)	Otalgia	0.0280167	0.0337058	0.405854	0.39163	0.335828	0.330576	2004	331736
VIII Diseases of the ear and mastoid process (H8_)	Other disorders of ear	0.00946148	0.00774441	0.221815	0.65401	0.333967	0.330576	45541	331736
VIII Diseases of the ear and mastoid process (H8_)	Other hearing loss	0.0431362	0.0163571	0.00836046	2.07777	0.341048	0.330576	8833	331736
VIII Diseases of the ear and mastoid process (H8_)	Otitis media	unspecified	0.00813134	0.0258071	0.7527	0.123378	0.331672	0.33099	3511	352571
VIII Diseases of the ear and mastoid process (H8_)	Otorrhagia	0.0473899	0.122228	0.698226	0.156004	0.338816	0.330576	152	331736
VIII Diseases of the ear and mastoid process (H8_)	Otosclerosis	-0.0287606	0.0316442	0.363418	0.439594	0.325033	0.330754	2269	359094
VIII Diseases of the ear and mastoid process (H8_)	Perichondritis of external ear	-0.0687901	0.0723312	0.341583	0.466504	0.315545	0.331015	431	367005
VIII Diseases of the ear and mastoid process (H8_)	Perforation of tympanic membrane	0.0087524	0.028412	0.758042	0.120307	0.333689	0.33099	2814	352571
VIII Diseases of the ear and mastoid process (H8_)	Other peripheral vertigo	0.0458596	0.0300398	0.126853	0.896698	0.340672	0.330754	2523	359094
VIII Diseases of the ear and mastoid process (H8_)	Recurrent cholesteatoma of postmastoidectomy cavity	0.364203	0.160743	0.0234671	1.62954	0.413793	0.330576	87	331736
VIII Diseases of the ear and mastoid process (H8_)	Other disorders following mastoidectomy	0.0166553	0.159028	0.916588	0.0378257	0.337079	0.330576	89	331736
VIII Diseases of the ear and mastoid process (H8_)	Postprocedural disorders of ear and mastoid process	not elsewhere classified	0.189865	0.104747	0.069894	1.15556	0.373786	0.330576	206	331736
VIII Diseases of the ear and mastoid process (H8_)	Acquired stenosis of external ear canal	0.117707	0.101897	0.248026	0.605503	0.357143	0.331015	217	367005
VIII Diseases of the ear and mastoid process (H8_)	Acute suppurative otitis media	-0.012219	0.0157685	0.4384	0.358129	0.327882	0.33099	9850	352571
VIII Diseases of the ear and mastoid process (H8_)	Suppurative otitis media	unspecified	0.0703818	0.055915	0.208128	0.681669	0.348338	0.33099	722	352571
VIII Diseases of the ear and mastoid process (H8_)	Tinnitus	-0.0130658	0.017956	0.466824	0.330847	0.328503	0.330576	7175	331736
VIII Diseases of the ear and mastoid process (H8_)	Vertigo of central origin	0.0682981	0.0763645	0.371124	0.430481	0.346649	0.330754	388	359094
VIII Diseases of the ear and mastoid process (H8_)	Disorders of vestibular function (Vertigo)	0.027176	0.0126432	0.0315988	1.50033	0.336966	0.330754	14918	359094
VIII Diseases of the ear and mastoid process (H8_)	Vestibular neuronitis	0.0771155	0.0309143	0.0126139	1.89915	0.347415	0.330754	2379	359094
VIII Diseases of the ear and mastoid process (H8_)	Other/unspecified disorders of vestibular function	-0.00529066	0.0503819	0.916367	0.0379306	0.329966	0.330754	891	359094
Quantitative endpoints	Height	inverse-rank normalized	-0.00029761	0.00195979	0.879299	0.0558635			267937	0
XI Diseases of the digestive system (K11_)	Inguinal hernia	bilateral	-0.0265618	0.0277977	0.339305	0.46941	0.325717	0.331226	2998	322586
XI Diseases of the digestive system (K11_)	Inguinal hernia	unilateral	-0.0293491	0.0566155	0.604184	0.218831	0.326241	0.331226	705	322586
IX Diseases of the circulatory system (I9_)	Hypotension due to drugs	0.118175	0.0815821	0.147467	0.831306	0.35528	0.330963	342	376935
IV Endocrine	nutritional and metabolic diseases (E4_)	Hypothyroidism	drug reimbursement	-0.0135964	0.0169221	0.421702	0.374994	0.329111	0.332283	12040	88531
IX Diseases of the circulatory system (I9_)	Abdominal aortic aneurysm (AAA)	0.0484208	0.0259345	0.0618956	1.20834	0.340474	0.330846	3548	349539
IX Diseases of the circulatory system (I9_)	Atrial fibrillation and flutter	-0.00577331	0.0103905	0.578464	0.237724	0.330051	0.330546	45766	191924
IX Diseases of the circulatory system (I9_)	Atrial fibrillation and flutter with reimbursement	0.00315304	0.0135603	0.816135	0.0882381	0.331381	0.330546	21700	191924
IX Diseases of the circulatory system (I9_)	Cerebral aneurysm	nonruptured	-0.00539864	0.0297936	0.85621	0.0674198	0.327653	0.33088	2582	342673
IX Diseases of the circulatory system (I9_)	Angina pectoris	0.000439948	0.00956041	0.963296	0.0162402	0.331251	0.331026	34456	313400
IX Diseases of the circulatory system (I9_)	Coronary angioplasty	-0.00859558	0.0139678	0.538301	0.268975	0.327177	0.331026	14723	313400
IX Diseases of the circulatory system (I9_)	Aortic aneurysm	0.037946	0.018054	0.0355705	1.44891	0.339486	0.330846	7395	349539
IX Diseases of the circulatory system (I9_)	Dissection of aorta	0.0598024	0.0508211	0.239306	0.621046	0.343927	0.330846	881	349539
IX Diseases of the circulatory system (I9_)	Arterial embolism and thrombosis	0.0294245	0.0362026	0.416348	0.380544	0.337176	0.330846	1735	349539
IX Diseases of the circulatory system (I9_)	Arterial embolism and thrombosis of lower extremity artery	0.000338736	0.0479634	0.994365	0.00245414	0.330964	0.330846	985	349539
IX Diseases of the circulatory system (I9_)	Other arterial embolism and thrombosis	0.0578924	0.0528049	0.272927	0.563953	0.342365	0.330846	812	349539
IX Diseases of the circulatory system (I9_)	Other diseases of arteries and capillaries	-0.0219958	0.0291546	0.450577	0.346231	0.325681	0.330846	2679	349539
IX Diseases of the circulatory system (I9_)	Atherosclerosis	excluding cerebral	coronary and PAD	0.00273764	0.0130111	0.833349	0.0791733	0.330956	0.330846	15002	349539
IX Diseases of the circulatory system (I9_)	AV-block	-0.00157436	0.0209527	0.940104	0.0268239	0.332448	0.331249	5536	286109
IX Diseases of the circulatory system (I9_)	Coronary artery bypass grafting	0.000772839	0.0160915	0.961694	0.016963	0.330146	0.331026	10938	313400
IX Diseases of the circulatory system (I9_)	Cardiac arrest	-0.0113715	0.0329105	0.729696	0.136858	0.327566	0.330546	2308	191924
IX Diseases of the circulatory system (I9_)	Cardiomyopathies	Secondary/extrinsic	0.18666	0.120316	0.120802	0.917925	0.371795	0.331249	156	286109
IX Diseases of the circulatory system (I9_)	Alcoholic cardiomyopathy	0.147357	0.13491	0.274719	0.561112	0.362903	0.331047	124	371403
IX Diseases of the circulatory system (I9_)	Cardiomyopathy	-0.0193406	0.019998	0.33348	0.47693	0.327113	0.331249	5874	286109
IX Diseases of the circulatory system (I9_)	Cardiomyopathy	Hypertrophic obstructive	-0.00658041	0.0659366	0.920504	0.0359744	0.331407	0.331249	519	286109
IX Diseases of the circulatory system (I9_)	Cardiomyopathy in other diseases	-0.134699	0.134092	0.315123	0.50152	0.302419	0.331249	124	286109
IX Diseases of the circulatory system (I9_)	Cardiomyopathy	other and unspecified	-0.00933236	0.0307946	0.761851	0.11813	0.329171	0.331249	2412	286109
IX Diseases of the circulatory system (I9_)	Restrictive cardiomyopathy	0.10421	0.152783	0.495188	0.30523	0.354167	0.331047	96	371403
IX Diseases of the circulatory system (I9_)	Calcific aortic valvular stenosis	operated	-0.00351203	0.0162798	0.829198	0.0813415	0.330274	0.331003	9153	368124
IX Diseases of the circulatory system (I9_)	Cerebral atherosclerosis	0.041549	0.0838239	0.620126	0.20752	0.340062	0.330978	322	376955
IX Diseases of the circulatory system (I9_)	Other specified cerebrovascular diseases	other cerebrovascular disorders in diseases classified elsewhere	0.00201531	0.0342337	0.953056	0.0208814	0.331826	0.33088	1949	342673
IX Diseases of the circulatory system (I9_)	Major coronary heart disease event	0.00339112	0.00855715	0.691892	0.159962	0.331103	0.33097	43518	333759
IX Diseases of the circulatory system (I9_)	Conduction disorders	-0.02092	0.0156941	0.182538	0.738647	0.327505	0.331249	9949	286109
IX Diseases of the circulatory system (I9_)	Coronary atherosclerosis	-0.00941263	0.008465	0.266161	0.574856	0.329158	0.331026	47550	313400
Cardiometabolic endpoints	Hard cardiovascular diseases	0.00727128	0.00750067	0.332336	0.478422	0.331946	0.330799	61240	316037
IX Diseases of the circulatory system (I9_)	Dissection of cerebral arteries	nonruptured	-0.0693001	0.112123	0.536529	0.270407	0.313889	0.33088	180	342673
IX Diseases of the circulatory system (I9_)	Diseases of veins	lymphatic vessels and lymph nodes	not elsewhere classified	-0.00580307	0.00727358	0.42497	0.371642	0.329933	0.331158	53156	324121
IX Diseases of the circulatory system (I9_)	Dronedarone medication	-0.0922714	0.0552791	0.0950802	1.02191	0.312248	0.331249	743	286109
IX Diseases of the circulatory system (I9_)	Endocarditis	0.0125061	0.049138	0.799102	0.0973978	0.335106	0.331249	940	286109
IX Diseases of the circulatory system (I9_)	All-cause Heart Failure	-0.00459867	0.0101611	0.650855	0.186516	0.33028	0.331053	26872	349361
Cardiometabolic endpoints	Heart failure and antihypertensive medication	-0.0029089	0.0126737	0.818462	0.0870014	0.330479	0.330917	25827	177731
Cardiometabolic endpoints	Heart failure and coronary heart disease	-0.00512721	0.0147549	0.728222	0.137736	0.328979	0.33097	12872	333759
Cardiometabolic endpoints	Heart failure and hypertrophic cardiomyopathy	0.0462944	0.0722965	0.52195	0.282371	0.340278	0.330998	432	376233
Cardiometabolic endpoints	Heart failure and bmi 25plus	-0.00426268	0.0131336	0.745513	0.127545	0.331256	0.331761	16707	154410
IX Diseases of the circulatory system (I9_)	Heart failure	strict (more control exclusions)	-0.00313582	0.0102603	0.75989	0.119249	0.330438	0.331087	27304	328105
IX Diseases of the circulatory system (I9_)	Heart failure	strict	-0.00359886	0.0100796	0.721058	0.14203	0.330438	0.331028	27304	349973
IX Diseases of the circulatory system (I9_)	Hypertensive encephalopathy	0.191662	0.153184	0.210865	0.675995	0.375	0.33088	96	342673
IX Diseases of the circulatory system (I9_)	Hypertrophic cardiomyopathy	-0.0195894	0.0465188	0.673677	0.171548	0.326628	0.330998	1044	376233
IX Diseases of the circulatory system (I9_)	Hypotension	-0.0232288	0.022873	0.30984	0.508863	0.325543	0.331037	4432	371886
IX Diseases of the circulatory system (I9_)	Secondary hypertension	0.0143667	0.030137	0.633566	0.198208	0.335004	0.330546	2597	191924
IX Diseases of the circulatory system (I9_)	Hypertension	essential	0.0133315	0.00650444	0.0404036	1.39358	0.333096	0.330022	92462	265626
IX Diseases of the circulatory system (I9_)	Hypertension	0.013869	0.00609969	0.0229826	6386-01-01	0.333244	0.330022	111581	265626
IX Diseases of the circulatory system (I9_)	Hypertensive Heart Disease	0.00489263	0.0174731	0.779471	0.1082	0.32938	0.330022	8387	265626
IX Diseases of the circulatory system (I9_)	Hypertension	Pulmonary Arterial	-0.0307954	0.0983067	0.754084	0.12258	0.320513	0.330022	234	265626
IX Diseases of the circulatory system (I9_)	Hypertensive Renal Disease	0.0415965	0.0473511	0.379689	0.420572	0.337084	0.330022	1022	265626
IX Diseases of the circulatory system (I9_)	Intracerebral haemmorrhage	0.00290158	0.0248095	0.906896	0.0424423	0.332205	0.330763	3749	339914
IX Diseases of the circulatory system (I9_)	Ischaemic heart disease	wide definition	-0.00135823	0.00747663	0.855847	0.067604	0.330997	0.330983	63744	313533
IX Diseases of the circulatory system (I9_)	Nontraumatic intracranial haemmorrhage	-0.00138585	0.0189301	0.94164	0.0261152	0.330695	0.33088	6530	342673
IX Diseases of the circulatory system (I9_)	Death due to cardiac causes	0.008935	0.0119185	0.453451	0.34347	0.332102	0.330925	19295	357982
IX Diseases of the circulatory system (I9_)	Left bundle-branch block	-0.0417653	0.0345292	0.226447	0.645034	0.322471	0.331249	1918	286109
IX Diseases of the circulatory system (I9_)	Nonspecific lymphadenitis	0.0156987	0.0354123	0.657541	0.182077	0.3349	0.331158	1808	324121
IX Diseases of the circulatory system (I9_)	Other noninfective disorders of lymphatic vessels and lymph nodes	0.0129368	0.0501066	0.796263	0.0989432	0.332963	0.331158	901	324121
IX Diseases of the circulatory system (I9_)	Complications following myocardial infarction	0.0982757	0.101716	0.333954	0.476314	0.347345	0.331026	226	313400
IX Diseases of the circulatory system (I9_)	Myocardial infarction	strict	0.00414046	0.0112024	0.711677	0.147717	0.330683	0.331026	24185	313400
IX Diseases of the circulatory system (I9_)	Myocarditis	-0.0282772	0.038954	0.467892	0.329854	0.324536	0.330546	1521	191924
IX Diseases of the circulatory system (I9_)	Non-ischemic cardiomyopathy	-0.015394	0.0157842	0.329424	0.482245	0.328525	0.331064	9926	303607
IX Diseases of the circulatory system (I9_)	Nonischemic cardiomyopathy	0.000150976	0.0372489	0.996766	0.00140676	0.331605	0.330983	1639	311340
IX Diseases of the circulatory system (I9_)	Non-rheumatic valve diseases	0.00368505	0.0113364	0.745133	0.127766	0.333537	0.331249	20772	286109
IX Diseases of the circulatory system (I9_)	Other aneurysm	-0.0121126	0.0386001	0.753675	0.122816	0.326797	0.330846	1530	349539
IX Diseases of the circulatory system (I9_)	Other arrhythmias	-0.00689815	0.00960866	0.472814	0.32531	0.330472	0.331249	28079	286109
IX Diseases of the circulatory system (I9_)	Other or ill-defined heart diseases	-0.0535653	0.0385304	0.164466	0.783925	0.320542	0.331249	1524	286109
IX Diseases of the circulatory system (I9_)	Other intracranial haemorrhages	-0.132746	0.054517	0.0148943	1.82698	0.301432	0.33088	768	342673
IX Diseases of the circulatory system (I9_)	Other other unspecified disorders of the circulatory system	0.0196544	0.0475309	0.679235	0.16798	0.33483	0.331037	1002	371886
IX Diseases of the circulatory system (I9_)	Other peripheral vascular diseases	0.02575	0.0319602	0.420421	0.376316	0.335874	0.330846	2230	349539
IX Diseases of the circulatory system (I9_)	Paroxysmal tachycardia	0.00538109	0.0162183	0.740046	0.130741	0.3308	0.330546	9604	191924
IX Diseases of the circulatory system (I9_)	Other diseases of pericardium	-0.0706146	0.0446291	0.113591	0.944656	0.31674	0.331249	1135	286109
IX Diseases of the circulatory system (I9_)	Pericarditis	-0.102004	0.0481352	0.0340808	1.46749	0.308989	0.331249	979	286109
IX Diseases of the circulatory system (I9_)	DVT of lower extremities	-0.0120518	0.0160678	0.453221	0.34369	0.328508	0.331158	9109	324121
IX Diseases of the circulatory system (I9_)	Phlebitis and thrombophlebitis (not including DVT)	0.00569169	0.018156	0.753909	0.122681	0.331317	0.331158	7037	324121
IX Diseases of the circulatory system (I9_)	Status post-ami	0.00528648	0.0289229	0.854972	0.068048	0.32888	0.331026	3030	313400
IX Diseases of the circulatory system (I9_)	Progressive vascular leukoencephalopathy	0.00191014	0.0584814	0.973944	0.0114661	0.32838	0.33088	673	342673
IX Diseases of the circulatory system (I9_)	Pulmonary embolism	-0.0164326	0.0158961	0.301253	0.521069	0.327707	0.331076	9243	367108
IX Diseases of the circulatory system (I9_)	Portal vein thrombosis	0.0312925	0.0792203	0.692838	0.159368	0.3375	0.331158	360	324121
IX Diseases of the circulatory system (I9_)	Right bundle-branch block	-0.0185999	0.0488012	0.703101	0.152982	0.328234	0.331249	954	286109
IX Diseases of the circulatory system (I9_)	Coronary revascularization (ANGIO or CABG)	-0.00467862	0.0115718	0.685982	0.163687	0.328802	0.331026	23139	313400
IX Diseases of the circulatory system (I9_)	Rheumatic fever incl heart disease	0.0317073	0.0481422	0.510141	0.29231	0.338115	0.330967	976	376301
IX Diseases of the circulatory system (I9_)	Rheumatic fever with heart involvement	0.179408	0.127798	0.160366	0.794888	0.369565	0.330967	138	376301
IX Diseases of the circulatory system (I9_)	Rheumatic fever without mention of heart involvement	-0.204674	0.151907	0.177864	0.749911	0.28866	0.330996	97	377180
IX Diseases of the circulatory system (I9_)	Rheumatic valve diseases	0.0624816	0.0567266	0.2707	0.567512	0.34495	0.330967	703	376301
IX Diseases of the circulatory system (I9_)	Aneurysms	operations	SAH	0.00843905	0.0208499	0.68566	0.163891	0.331243	0.33088	5342	342673
IX Diseases of the circulatory system (I9_)	Subarachnoid haemmorrhage	0.00616441	0.0264389	0.81564	0.0885017	0.330952	0.330854	3289	339922
IX Diseases of the circulatory system (I9_)	Secondary right heart disease	-0.0214042	0.0460001	0.64171	0.192661	0.327317	0.331076	1068	367108
IX Diseases of the circulatory system (I9_)	Sequelae of cerebrovascular disease	0.0116368	0.0146024	0.425502	0.371098	0.333553	0.33088	11408	342673
IX Diseases of the circulatory system (I9_)	Occlusion and stenosis of arteries	not leading to stroke	-0.0284135	0.0748604	0.704278	0.152256	0.325123	0.33088	406	342673
IX Diseases of the circulatory system (I9_)	Embolic stroke	-0.00442264	0.0407634	0.913603	0.0392426	0.329934	0.33088	1373	342673
IX Diseases of the circulatory system (I9_)	Embolic stroke with flimmer	0.0377308	0.0581066	0.51612	0.287249	0.33947	0.331115	679	331511
IX Diseases of the circulatory system (I9_)	Stroke	excluding SAH	0.015551	0.0101821	0.126688	0.897263	0.334295	0.330763	25398	339920
IX Diseases of the circulatory system (I9_)	Thoracic aortic aneurysm	0.0221184	0.0256483	0.388483	0.410628	0.337037	0.330846	3510	349539
IX Diseases of the circulatory system (I9_)	Thromboangiitis obliterans	0.201889	0.143927	0.1607	0.793985	0.375	0.330846	108	349539
IX Diseases of the circulatory system (I9_)	Nonpyogenic thrombosis of intracranial venous system	0.115544	0.0987745	0.242093	0.616018	0.357143	0.33088	231	342673
IX Diseases of the circulatory system (I9_)	Other embolism and thrombosis	0.00198572	0.0243513	0.935009	0.0291844	0.33165	0.331158	3861	324121
IX Diseases of the circulatory system (I9_)	Transient ischemic attack	0.0094446	0.0116656	0.418161	0.378656	0.332828	0.330791	18398	342294
IX Diseases of the circulatory system (I9_)	Unstable angina pectoris	0.00885792	0.0142707	0.534792	0.271815	0.332364	0.330962	13304	333375
IX Diseases of the circulatory system (I9_)	Varicose veins	-0.00883844	0.00959437	0.356941	0.447404	0.329348	0.331158	29539	324121
IX Diseases of the circulatory system (I9_)	Oesophageal varices	-0.0571352	0.047222	0.226306	0.645304	0.317607	0.331158	1017	324121
IX Diseases of the circulatory system (I9_)	Varicose veins of other sites	-0.0277672	0.034867	0.425815	0.370779	0.325791	0.331158	1866	324121
IX Diseases of the circulatory system (I9_)	Vascular diseases of the intestine	-0.0729535	0.0484274	0.131951	0.879587	0.314182	0.330846	966	349539
IX Diseases of the circulatory system (I9_)	Vascular syndromes of brain in cerebrovascular disorders	-0.0121724	0.0440332	0.782213	0.106675	0.327966	0.331009	1180	359161
IX Diseases of the circulatory system (I9_)	Other disorders of veins	-0.00362197	0.0137666	0.792474	0.101015	0.330007	0.331158	12630	324121
IX Diseases of the circulatory system (I9_)	Valvular heart disease excluding rheumatic fever	0.00525194	0.0112835	0.641605	0.192732	0.33383	0.331249	20929	286109
IX Diseases of the circulatory system (I9_)	Venous thromboembolism	-0.00419821	0.0111914	0.707564	0.150234	0.329876	0.331046	19372	357905
Interstitial lung disease endpoints	ILD and respiratory illness in diseases classified elsewhere	0.0153126	0.141442	0.913789	0.0391543	0.331858	0.331041	113	372837
Interstitial lung disease endpoints	Interstitial lung disease endpoints	-0.0240969	0.0233747	0.30259	0.519145	0.325777	0.331044	4213	373064
Interstitial lung disease endpoints	Interstitial lung disease	-0.0240969	0.0233747	0.30259	0.519145	0.325777	0.331044	4213	373064
Interstitial lung disease endpoints	ILD-related respiratory insufficiency	-0.0597989	0.0560286	0.285841	0.543876	0.31856	0.331044	722	373064
Interstitial lung disease endpoints	ILD related to systemic autoimmune disease	0.0355598	0.147297	0.809234	0.091926	0.336538	0.331044	104	373064
Miscellaneous	not yet classified endpoints	Increased muscle tone	0.214857	0.114223	0.0599681	1.22208	0.378613	0.330964	173	377104
Asthma and related endpoints	All influenza (not pneumonia)	-0.0189827	0.021162	0.369708	0.432141	0.326713	0.331489	5136	314673
XIV Diseases of the genitourinary system (N14_)	Interstitial cystitis (chronic)	drug-induced	0.204132	0.160413	0.203181	0.692116	0.37931	0.330974	87	377190
Comorbidities of COPD	Invasive ventilation	-0.01814	0.0337157	0.590559	0.228737	0.327154	0.330982	1996	372315
Interstitial lung disease endpoints	Idiopathic pulmonary fibrosis	-0.0438433	0.033664	0.192787	0.714922	0.32111	0.331044	2018	373064
X Diseases of the respiratory system (J10_)	Abscess of lung	-0.0169498	0.0762217	0.824022	0.0840613	0.326923	0.330959	390	375800
X Diseases of the respiratory system (J10_)	Unspecified acute lower respiratory infection	-0.00979063	0.0222722	0.660234	0.180302	0.328995	0.331038	4616	356404
X Diseases of the respiratory system (J10_)	Acute upper respiratory infections of multiple and unspecified sites	-0.00256906	0.00846214	0.761437	0.118366	0.330031	0.331066	36445	308166
X Diseases of the respiratory system (J10_)	Adult respiratory distress syndrome	-0.0920732	0.0828234	0.266275	0.574669	0.310976	0.331097	328	372077
X Diseases of the respiratory system (J10_)	Pneumoconiosis due to asbestos and other mineral fibres	-0.0648342	0.0611491	0.289025	0.539065	0.317213	0.330931	610	372962
X Diseases of the respiratory system (J10_)	Asthma/COPD (KELA code 203)	0.0249633	0.00790004	0.00157827	2.80182	0.335695	0.33011	41495	311286
X Diseases of the respiratory system (J10_)	Asthma (more control exclusions)	0.0208838	0.00811833	0.0100988	1.99573	0.3349	0.330674	42163	202399
X Diseases of the respiratory system (J10_)	Asthma (only as main-diagnosis) (more control exclusions)	0.0193851	0.00883064	0.0281488	1.55054	0.334534	0.330674	34343	202399
X Diseases of the respiratory system (J10_)	Bronchitis	not specified as acute or chronic	0.0381998	0.0284487	0.179349	0.7463	0.338778	0.33011	2816	311286
X Diseases of the respiratory system (J10_)	Bronchiectasis	-0.0297659	0.0323663	0.357752	0.446418	0.323617	0.33011	2188	311286
X Diseases of the respiratory system (J10_)	Acute bronchiolitis	-0.0639136	0.0352174	0.0695505	1.1577	0.315924	0.331038	1953	356404
X Diseases of the respiratory system (J10_)	Acute bronchitis	0.00268207	0.0123947	0.828685	0.0816104	0.331513	0.331038	15393	356404
X Diseases of the respiratory system (J10_)	Unspecified chronic bronchitis	-0.015869	0.0444142	0.72087	0.142143	0.328326	0.33011	1150	311286
X Diseases of the respiratory system (J10_)	Respiratory conditions due to inhalation of chemicals	gases	fumes and vapours	-0.0350996	0.098442	0.721428	0.141807	0.321888	0.330931	233	372962
X Diseases of the respiratory system (J10_)	Chronic laryngitis and laryngotracheitis	-0.0114158	0.0230774	0.620832	0.207026	0.328664	0.330934	4319	283342
X Diseases of the respiratory system (J10_)	Chronic rhinitis	nasopharyngitis and pharyngitis	0.0148953	0.0147276	0.311829	0.506083	0.333272	0.330934	10868	283342
X Diseases of the respiratory system (J10_)	Chronic sinusitis	-0.00126975	0.0121018	0.916437	0.0378972	0.330224	0.330934	16395	283342
X Diseases of the respiratory system (J10_)	Chronic diseases of tonsils and adenoids	0.00268349	0.00800001	0.737296	0.132358	0.331148	0.330934	43325	283342
X Diseases of the respiratory system (J10_)	Acute nasopharyngitis(common cold)	-0.000734464	0.0241615	0.97575	0.0106616	0.330637	0.331066	3956	308166
X Diseases of the respiratory system (J10_)	COPD	0.0246563	0.0118756	0.0378739	1.42166	0.335929	0.33011	18266	311286
X Diseases of the respiratory system (J10_)	Emphysema	0.0316445	0.0348364	0.36368	0.43928	0.337934	0.33011	1885	311286
X Diseases of the respiratory system (J10_)	Acute epiglottitis	-0.0263065	0.0735678	0.720656	0.142272	0.325359	0.331066	418	308166
X Diseases of the respiratory system (J10_)	Lung diseases due to external agents	0.0221529	0.0230811	0.337162	0.472161	0.335689	0.330931	4315	372962
X Diseases of the respiratory system (J10_)	Hypersensitivity pneumonitis due to organic dust	0.0912371	0.0711594	0.19979	0.699427	0.352018	0.330931	446	372962
X Diseases of the respiratory system (J10_)	All influenza	-0.0136748	0.0164861	0.406838	0.390579	0.328636	0.331489	8555	314673
X Diseases of the respiratory system (J10_)	Influenza and pneumonia	-0.0150607	0.00672394	0.0250998	1.60033	0.328454	0.331489	62604	314673
X Diseases of the respiratory system (J10_)	Pneumoconiosis due to other inorganic dusts	-0.0109525	0.141418	0.938267	0.0276734	0.330357	0.330931	112	372962
X Diseases of the respiratory system (J10_)	Acute laryngitis and tracheitis	-0.0127273	0.0238438	0.593494	0.226584	0.32696	0.331066	4158	308166
X Diseases of the respiratory system (J10_)	Chronic lower respiratory diseases	0.0236224	0.00649032	0.000273023	5638-03-01	0.335114	0.33011	65991	311286
X Diseases of the respiratory system (J10_)	Other acute lower respiratory infections	-0.0033152	0.0107146	0.757011	0.120898	0.330097	0.331038	20873	356404
X Diseases of the respiratory system (J10_)	Nasal polyp	-0.0105991	0.0192482	0.581871	0.235173	0.328058	0.330934	6255	283342
X Diseases of the respiratory system (J10_)	Suppurative and necrotic conditions of lower respiratory tract	0.0301969	0.0391955	0.441052	0.35551	0.337847	0.330959	1477	375800
X Diseases of the respiratory system (J10_)	Peritonsillar abscess	0.00794639	0.0176421	0.652406	0.185482	0.332377	0.330934	7510	283342
X Diseases of the respiratory system (J10_)	Acute pharyngitis	-0.037852	0.0221592	0.0876032	1.05748	0.321467	0.331066	4747	308166
X Diseases of the respiratory system (J10_)	Other diseases of pleura	0.0209877	0.01255	0.0944583	1.02476	0.335816	0.330779	15441	361836
X Diseases of the respiratory system (J10_)	Pleural effusion	0.0245346	0.0226161	0.277998	0.555958	0.336902	0.330779	4513	361836
X Diseases of the respiratory system (J10_)	Other pleural conditions	0.0367132	0.0276988	0.185024	0.732772	0.339343	0.330779	2985	361836
X Diseases of the respiratory system (J10_)	Pleural plaque	-0.0108746	0.0288083	0.705815	0.151309	0.328846	0.330779	2819	361836
X Diseases of the respiratory system (J10_)	Bacterial pneumoniae	-0.008145	0.0122246	0.505233	0.296508	0.330059	0.331489	16244	314673
X Diseases of the respiratory system (J10_)	Pneumonia due to Haemophilus influenzae	-0.219531	0.161415	0.173818	0.759905	0.281609	0.331489	87	314673
X Diseases of the respiratory system (J10_)	All pneumoniae	-0.0154898	0.0069355	0.0255217	1.59309	0.328377	0.331461	58174	319103
X Diseases of the respiratory system (J10_)	Pneumonitis due to solids and liquids	0.0166803	0.0313535	0.594719	0.225688	0.33448	0.330931	2326	372962
X Diseases of the respiratory system (J10_)	Pneumonia due to other infectious organisms	not elsewhere classified	0.0221459	0.0521345	0.670993	0.173282	0.336747	0.331489	830	314673
X Diseases of the respiratory system (J10_)	Pneumonia due to Streptococcus pneumoniae	0.0732617	0.0425934	0.085428	1.0684	0.348594	0.331489	1245	314673
X Diseases of the respiratory system (J10_)	Pneumothorax	0.0508033	0.0337176	0.131881	0.879818	0.342634	0.330779	1999	361836
X Diseases of the respiratory system (J10_)	Pulmonary eosinophilia	not elsewhere classified	-0.0195459	0.083422	0.814751	0.0889753	0.32716	0.331097	324	372077
X Diseases of the respiratory system (J10_)	Pulmonary oedema	-0.024359	0.0689551	0.723894	0.140325	0.325996	0.331097	477	372077
X Diseases of the respiratory system (J10_)	Pyothorax	0.0626088	0.0449896	0.164035	0.785064	0.345089	0.330959	1120	375800
X Diseases of the respiratory system (J10_)	Respiratory conditions due to other external agents	0.0355646	0.0664899	0.592727	0.227145	0.340196	0.330931	510	372962
X Diseases of the respiratory system (J10_)	Other diseases of the respiratory system	-0.00286101	0.0190544	0.880647	0.0551983	0.330271	0.330998	6381	370896
X Diseases of the respiratory system (J10_)	Deviated nasal septum	-0.000272022	0.0142329	0.984752	0.00667332	0.330993	0.330934	11680	283342
X Diseases of the respiratory system (J10_)	Pneumoconiosis due to dust containing silica	0.348603	0.156513	0.0259263	1.58626	0.407609	0.330931	92	372962
X Diseases of the respiratory system (J10_)	Simple and mucopurulent chronic bronchitis	0.0472738	0.0419055	0.259275	0.586239	0.339496	0.33011	1299	311286
X Diseases of the respiratory system (J10_)	Acute sinusitis	0.0108414	0.0108736	0.318748	0.496553	0.333311	0.331066	20520	308166
X Diseases of the respiratory system (J10_)	Tonsillectomy	0.0146767	0.00993335	0.139538	0.855307	0.33344	0.330793	27449	349828
X Diseases of the respiratory system (J10_)	Other and unspecified tonsillitis	-0.00774975	0.0136324	0.56971	0.244346	0.328882	0.331066	13190	308166
X Diseases of the respiratory system (J10_)	Other diseases of upper respiratory tract	0.00235362	0.00573014	0.68126	0.166687	0.33114	0.330934	93935	283342
X Diseases of the respiratory system (J10_)	Acute upper respiratory infections	-0.00111906	0.00646739	0.862627	0.0641772	0.330627	0.331066	69111	308166
X Diseases of the respiratory system (J10_)	Viral pneumonia	-0.0285069	0.0259211	0.271438	0.56633	0.325424	0.331489	3394	314673
X Diseases of the respiratory system (J10_)	Diseases of vocal cords and larynx+other diseases of upper respiratory tract	no elsewhere classified	0.00703459	0.0111206	0.527013	0.278179	0.332923	0.330934	19530	283342
XIII Diseases of the musculoskeletal system and connective tissue (M13_)	Pain in joint	0.00762217	0.00977189	0.435386	0.361126	0.331332	0.330845	27688	205355
Rheuma endpoints	Juvenile arthritis (FINNGEN)	-0.0220073	0.0391347	0.57388	0.241179	0.324967	0.330625	1494	285035
XI Diseases of the digestive system (K11_)	Abrasion of teeth	0.0171632	0.122769	0.888818	0.0511873	0.33557	0.331186	149	259234
XI Diseases of the digestive system (K11_)	Abscess of anal and rectal regions	-0.0328386	0.0296327	0.267781	0.57222	0.323863	0.331413	2595	301931
XI Diseases of the digestive system (K11_)	Achalasia of cardia	0.0486789	0.0667265	0.465678	0.331914	0.341897	0.330823	506	320387
XI Diseases of the digestive system (K11_)	Acute gastritis	0.0119097	0.0309768	0.700629	0.154512	0.333755	0.330823	2370	320387
XI Diseases of the digestive system (K11_)	Acute pancreatitis	-0.00847144	0.0192507	0.659894	0.180526	0.329351	0.330933	6223	330903
XI Diseases of the digestive system (K11_)	Intestinal adhesions without obstruction	0.0372384	0.0310144	0.229876	0.638507	0.339873	0.331413	2370	301931
XI Diseases of the digestive system (K11_)	Alcoholic gastritis	0.00138636	0.0722883	0.984699	0.00669653	0.332558	0.330823	430	320387
XI Diseases of the digestive system (K11_)	Alcoholic liver disease	-0.034773	0.0287214	0.226011	0.645871	0.323071	0.331036	2761	366450
XI Diseases of the digestive system (K11_)	Anomalies of dental arch relationship	including avohilmo	-0.0129586	0.0194057	0.50428	0.297328	0.328034	0.331035	6260	371017
XI Diseases of the digestive system (K11_)	Recurring oral aphthae	-0.0361118	0.0430218	0.401255	0.39658	0.323505	0.33101	1221	376056
XI Diseases of the digestive system (K11_)	Recurring oral aphthae	including avohilmo	-0.0245585	0.0252357	0.330472	0.480865	0.325412	0.331039	3577	373700
XI Diseases of the digestive system (K11_)	Acute appendicitis	0.00972146	0.00923328	0.2924	0.534023	0.333018	0.330832	28745	346283
XI Diseases of the digestive system (K11_)	Appendectomy	0.00595901	0.00967211	0.537827	0.269357	0.332046	0.330907	26013	351264
XI Diseases of the digestive system (K11_)	Other appendicitis	-0.0223893	0.029867	0.453475	0.343447	0.32633	0.330832	2545	346283
XI Diseases of the digestive system (K11_)	Asymmetry of jaw	0.0375155	0.0783857	0.632223	0.19913	0.340108	0.330977	369	376908
XI Diseases of the digestive system (K11_)	Excessive attrition of teeth	0.00686941	0.0518757	0.894652	0.048346	0.332738	0.331186	840	259234
XI Diseases of the digestive system (K11_)	Barrett oesophagus	-0.0543609	0.0449039	0.226047	0.645801	0.319234	0.330823	1123	320387
XI Diseases of the digestive system (K11_)	Other diseases of biliary tract	-0.0256174	0.0315176	0.416335	0.380557	0.324856	0.330933	2294	330903
XI Diseases of the digestive system (K11_)	Dental caries 1	only avohilmo	0.0025846	0.00509369	0.611866	0.213344	0.331118	0.330887	161113	216164
XI Diseases of the digestive system (K11_)	Dental caries 2	0.000209924	0.00998835	0.983232	0.00734392	0.330342	0.331031	25095	352182
XI Diseases of the digestive system (K11_)	Dentinal caries	0.00319027	0.017414	0.85464	0.0682166	0.332357	0.331186	7680	259234
XI Diseases of the digestive system (K11_)	Crohn disease (strict definition	require KELA	min 2 HDR)	-0.00290701	0.0369427	0.937279	0.0281309	0.329129	0.331006	1665	375445
XI Diseases of the digestive system (K11_)	Cholangitis (primary sclerosing	PSC)	-0.0516981	0.0363674	0.155157	0.809229	0.319989	0.330933	1715	330903
Gastrointestinal endpoints	Cholangitis (primary sclerosing	PSC)	with reimbursement 202	-0.038743	0.069187	0.575497	0.239957	0.321656	0.330828	471	356547
XI Diseases of the digestive system (K11_)	Cholecystectomy	-0.00153185	0.00965549	0.873944	0.0585164	0.331346	0.330958	26778	350499
XI Diseases of the digestive system (K11_)	Cholecystitis	-0.000403184	0.0231423	0.9861	0.00607905	0.331141	0.330933	4299	330903
XI Diseases of the digestive system (K11_)	Cholelithiasis	0.00142934	0.0084784	0.866122	0.062421	0.332051	0.330933	37041	330903
XI Diseases of the digestive system (K11_)	Chronic gastritis	-0.0333407	0.0157576	0.0343582	1.46397	0.323973	0.330823	9570	320387
XI Diseases of the digestive system (K11_)	Chronic hepatitis	not elsewhere classified	0.0555218	0.0505307	0.271867	0.565643	0.343503	0.331036	885	366450
XI Diseases of the digestive system (K11_)	Chronic pancreatitis	-0.0326159	0.0262412	0.213894	0.669801	0.323946	0.330933	3320	330903
XI Diseases of the digestive system (K11_)	Coeliac disease	0.0263549	0.0248479	0.288849	0.539329	0.337386	0.331125	3690	361055
XI Diseases of the digestive system (K11_)	Constipation	-0.0115744	0.00851683	0.174147	0.759085	0.329169	0.331177	36022	341255
XI Diseases of the digestive system (K11_)	Crossbite	-0.0440561	0.0370661	0.234604	0.629664	0.32151	0.331028	1678	375599
XI Diseases of the digestive system (K11_)	Crowding of teeth	including avohilmo	0.0696479	0.0311203	0.0252191	1.59827	0.344775	0.330895	2468	374809
XI Diseases of the digestive system (K11_)	Deep bite	including avohilmo	0.00816825	0.0286149	0.775295	0.110533	0.332561	0.330974	2804	374473
XI Diseases of the digestive system (K11_)	Deep bite that required surgery	0.103207	0.0875229	0.23832	0.622839	0.356655	0.330966	293	376984
XI Diseases of the digestive system (K11_)	Dentofacial anomalies [including malocclusion]	0.020292	0.0155092	0.190744	0.71955	0.336154	0.331186	9866	259234
XI Diseases of the digestive system (K11_)	Deposits [accretions] on teeth	-0.0306737	0.0339744	0.366606	0.4358	0.324721	0.331186	1974	259234
XI Diseases of the digestive system (K11_)	Diaphragmatic hernia	-0.00653172	0.0142475	0.64663	0.189344	0.328942	0.331226	11757	322586
XI Diseases of the digestive system (K11_)	Other diseases of liver	0.020167	0.0212658	0.342963	0.464753	0.335808	0.331036	5052	366450
XI Diseases of the digestive system (K11_)	Disorders of oesophagus in diseases classified elsewhere	-0.0226381	0.0655733	0.729918	0.136726	0.327916	0.330823	523	320387
XI Diseases of the digestive system (K11_)	Other disorders of teeth and supporting structures	-0.00331466	0.0184133	0.857142	0.0669474	0.33073	0.331186	6850	259234
XI Diseases of the digestive system (K11_)	Distal bite	including avohilmo	0.112334	0.0545119	0.0393296	1.40528	0.354734	0.330937	771	376506
XI Diseases of the digestive system (K11_)	Diverticular disease of intestine	-0.0103779	0.00936376	0.267729	0.572305	0.329721	0.331413	30649	301931
XI Diseases of the digestive system (K11_)	Duodenal ulcer	-0.00133085	0.0255584	0.958472	0.0184205	0.331651	0.330823	3520	320387
XI Diseases of the digestive system (K11_)	Embedded teeth	including avohilmo	0.0143473	0.0307318	0.640602	0.193412	0.334294	0.330964	2429	374848
XI Diseases of the digestive system (K11_)	Embedded and impacted teeth	including avohilmo	0.00958819	0.0172437	0.578183	0.237935	0.33321	0.330936	8139	369138
XI Diseases of the digestive system (K11_)	Noninfective enteritis and colitis	-0.00280004	0.0116848	0.810616	0.0911848	0.329975	0.331034	17350	359927
XI Diseases of the digestive system (K11_)	Erosion of teeth	0.0326452	0.07307	0.655045	0.183729	0.338824	0.331186	425	259234
XI Diseases of the digestive system (K11_)	Erosion of teeth	including avohilmo	-0.0382755	0.0204094	0.0607393	1.21653	0.321953	0.33112	5521	371756
XI Diseases of the digestive system (K11_)	Tooth eruption problems	including avohilmo	0.00533254	0.024794	0.82971	0.0810738	0.3318	0.330977	3805	373472
XI Diseases of the digestive system (K11_)	Femoral hernia	-0.0502703	0.0423052	0.234724	0.629442	0.321626	0.331226	1267	322586
XI Diseases of the digestive system (K11_)	Fibrosis and cirrhosis of liver	-0.0014723	0.0350999	0.966542	0.0147793	0.330798	0.331036	1841	366450
XI Diseases of the digestive system (K11_)	Colonic or urogenital fistula	-0.0365655	0.0161556	0.0236151	1.62681	0.322775	0.331183	8879	368398
XI Diseases of the digestive system (K11_)	Functional dyspepsia	0.0251914	0.0162114	0.1202	0.920094	0.335775	0.330823	8875	320387
XI Diseases of the digestive system (K11_)	Other diseases of gallbladder	0.0599607	0.0434413	0.167504	0.775975	0.344825	0.330933	1200	330903
XI Diseases of the digestive system (K11_)	Gastroduodenal ulcer	0.00995142	0.0160312	0.534763	0.271839	0.333775	0.330823	9216	320387
XI Diseases of the digestive system (K11_)	Other disorders of gingiva or/and edentulous alveolar ridge	0.0208047	0.0501454	0.678224	0.168627	0.337597	0.331186	899	259234
XI Diseases of the digestive system (K11_)	Gingival hyperplasia	-0.0118375	0.0771308	0.878025	0.0564932	0.329815	0.331186	379	259234
XI Diseases of the digestive system (K11_)	Gingivitis and periodontal diseases	-0.00256272	0.00594937	0.666646	0.176105	0.32996	0.331186	87497	259234
XI Diseases of the digestive system (K11_)	Gastrojejunal ulcer	0.00809585	0.0833232	0.922598	0.0349876	0.334877	0.330823	324	320387
XI Diseases of the digestive system (K11_)	Gastric ulcer	0.00914194	0.0197865	0.644061	0.191073	0.333558	0.330823	5935	320387
XI Diseases of the digestive system (K11_)	Haemmorrhoids and perianal venous thrombosis	-0.00250727	0.0166331	0.880181	0.0554281	0.332052	0.331413	8583	301931
XI Diseases of the digestive system (K11_)	Hepatic failure	not elsewhere classified	-0.100216	0.0487862	0.0399577	3984-01-01	0.309314	0.331036	948	366450
XI Diseases of the digestive system (K11_)	Inguinal hernia	0.000730803	0.00924391	0.936987	0.0282666	0.331776	0.331226	32335	322586
XI Diseases of the digestive system (K11_)	Hernia	-0.00960604	0.00721124	0.18283	0.737953	0.329568	0.331226	54691	322586
XI Diseases of the digestive system (K11_)	Hypertrophy of tongue papillae	-0.0600439	0.0916597	0.51242	0.290374	0.31903	0.330994	268	377009
XI Diseases of the digestive system (K11_)	Hypoplasia of dental enamel	-0.221143	0.105452	0.0359849	1.44388	0.284404	0.331016	218	376688
XI Diseases of the digestive system (K11_)	Tooth agenesis EXCLUDE clefts and syndromes	including avohilmo	0.0700507	0.0499207	0.160545	0.794402	0.347283	0.330915	920	375469
XI Diseases of the digestive system (K11_)	Hypoplasia of dental enamel	including avohilmo	-0.0929519	0.0658654	0.158174	0.800866	0.311111	0.331014	540	376737
XI Diseases of the digestive system (K11_)	Hypoplasia of dental enamel	prenatal	including avohilmo	-0.217626	0.158767	0.17046	0.768377	0.281915	0.330998	94	377183
XI Diseases of the digestive system (K11_)	Inflammatory bowel disease	strict (require KELA)	-0.0148572	0.0174244	0.393845	0.404675	0.327016	0.331067	7625	369652
Gastrointestinal endpoints	IBD (strict) with PSC	-0.00371159	0.0936615	0.96839	0.0139497	0.330078	0.331031	256	364575
XI Diseases of the digestive system (K11_)	Irritable bowel syndrome	0.0017239	0.0158428	0.913351	0.0393624	0.331701	0.331413	9323	301931
XI Diseases of the digestive system (K11_)	Paralytic ileus and intestinal obstruction	-0.01099	0.0164855	0.505	0.296709	0.328985	0.331413	8660	301931
XI Diseases of the digestive system (K11_)	Impacted teeth	including avohilmo	0.0095816	0.0209478	0.647381	0.18884	0.333211	0.330953	5435	371842
XI Diseases of the digestive system (K11_)	Impaction of intestines	-0.0601116	0.109401	0.582689	0.234563	0.31746	0.331413	189	301931
XI Diseases of the digestive system (K11_)	Other diseases of intestines	-0.0119372	0.00628117	0.0573707	1.24131	0.329274	0.331413	75346	301931
XI Diseases of the digestive system (K11_)	Intussusception	-0.00730167	0.0639579	0.909108	0.0413845	0.330631	0.331413	555	301931
XI Diseases of the digestive system (K11_)	Other diseases of jaws	0.00979682	0.0340378	0.773483	0.111549	0.333759	0.331186	1958	259234
XI Diseases of the digestive system (K11_)	IBD patients in KELA-register	-0.0145329	0.0174345	0.404521	0.393059	0.327016	0.331034	7625	359927
XI Diseases of the digestive system (K11_)	Other diseases of lip and oral mucosa	0.0219548	0.0217009	0.311683	0.506287	0.336159	0.331186	4895	259234
XI Diseases of the digestive system (K11_)	Diseases of liver	-0.00814257	0.014654	0.578448	0.237736	0.329291	0.331036	10827	366450
XI Diseases of the digestive system (K11_)	Major anomalies of jaw size	including avohilmo	0.0384726	0.0560307	0.492314	0.307758	0.340751	0.330967	719	376558
XI Diseases of the digestive system (K11_)	Intestinal malabsorption	-0.0777928	0.0429087	0.0698345	1.15593	0.315147	0.331125	1228	361055
XI Diseases of the digestive system (K11_)	Mandibular hypoplasia	0.0766541	0.116541	0.510705	0.29183	0.349398	0.330977	166	377111
XI Diseases of the digestive system (K11_)	Impacted maxillary canine	-0.0684515	0.111466	0.539147	0.268293	0.31694	0.330992	183	377094
XI Diseases of the digestive system (K11_)	Palatinal maxillary canine	0.073914	0.122591	0.546555	0.262366	0.347403	0.330979	154	377123
XI Diseases of the digestive system (K11_)	Impacted maxillary molar	-0.00149925	0.0410134	0.97084	0.0128525	0.331636	0.330983	1375	375902
XI Diseases of the digestive system (K11_)	Maxillary prognathism	0.132879	0.146207	0.363434	0.439574	0.361905	0.330977	105	377172
XI Diseases of the digestive system (K11_)	Mesial bite	0.024704	0.101937	0.808511	0.0923139	0.335616	0.330983	219	377058
XI Diseases of the digestive system (K11_)	Molar incisor enamel hypoplasia	with caries	-0.194696	0.1115	0.0807849	1.09267	0.291444	0.330932	187	368407
XI Diseases of the digestive system (K11_)	Molar incisor enamel hypoplasia	including avohilmo	-0.0887374	0.0633057	0.160996	0.793185	0.311545	0.331016	589	376688
XI Diseases of the digestive system (K11_)	Missing teeth due to accident	extraction or parodontitis	0.00192541	0.0263706	0.941795	0.0260435	0.332118	0.331186	3291	259234
XI Diseases of the digestive system (K11_)	Mandibular prognathia AND surgery (LeFortI or BSSRO)	0.076847	0.138089	0.577867	0.238172	0.347458	0.33097	118	377064
XI Diseases of the digestive system (K11_)	Mandibular prognathia AND surgery (LeFortI or BSSO or LeFortI AND BSSO)	including avohilmo	0.122114	0.103031	0.235929	0.627219	0.359155	0.33097	213	377064
XI Diseases of the digestive system (K11_)	Mandibular prognathia	including avohilmo	0.0183616	0.0807275	0.820072	0.0861479	0.337176	0.33098	347	376930
XI Diseases of the digestive system (K11_)	Mandibular retrognathia AND surgery (BSSRO)	0.0323582	0.0582342	0.578446	0.237737	0.340841	0.330968	666	376611
XI Diseases of the digestive system (K11_)	Mandibular retrognathia	0.0271141	0.0365371	0.458028	0.339108	0.33852	0.330951	1703	375574
XI Diseases of the digestive system (K11_)	Oesophagitis	0.0448416	0.0386172	0.245568	0.609828	0.341118	0.330823	1520	320387
XI Diseases of the digestive system (K11_)	Oesophageal obstruction	-0.0417378	0.0477048	0.381618	0.418371	0.322759	0.330823	993	320387
XI Diseases of the digestive system (K11_)	Diseases of oesophagus	stomach and duodenum	0.00334561	0.00694965	0.630227	0.200503	0.3319	0.330823	56890	320387
XI Diseases of the digestive system (K11_)	Ulcer of oesophagus	drug-induced	0.111379	0.12903	0.388027	0.411138	0.357664	0.330976	137	377140
XI Diseases of the digestive system (K11_)	Ulcer of oesophagus	0.0228198	0.0331948	0.491799	0.308212	0.336921	0.330823	2064	320387
XI Diseases of the digestive system (K11_)	Open bite	including avohilmo	-0.000519949	0.0426361	0.99027	0.00424637	0.331474	0.330984	1255	376022
XI Diseases of the digestive system (K11_)	Open bite that required surgery (Lefort1 or BSSRO)	0.0953413	0.097339	0.327344	0.484995	0.35443	0.330971	237	377040
XI Diseases of the digestive system (K11_)	Cysts of oral region	not elsewhere classified	0.0074061	0.0429934	0.863232	0.0638725	0.333197	0.331186	1223	259234
XI Diseases of the digestive system (K11_)	Diseases of oral cavity	salivary glands and jaws	-0.00135773	0.00533162	0.798988	0.0974595	0.330545	0.331186	118043	259234
XI Diseases of the digestive system (K11_)	Oral leukoplakia	0.0269884	0.0689621	0.695538	0.157679	0.338608	0.330976	474	376803
XI Diseases of the digestive system (K11_)	Oral leukoplakia	including avohilmo	0.031011	0.0573488	0.588684	0.230118	0.338921	0.330971	686	376591
XI Diseases of the digestive system (K11_)	Oral leukoplakia and related diseases	-0.0244113	0.0385332	0.526399	0.278685	0.324951	0.33101	1531	375746
XI Diseases of the digestive system (K11_)	Oral leukoplakia and related diseases	including avohilmo	-0.0123941	0.0309201	0.688537	0.162073	0.328117	0.331004	2382	374895
XI Diseases of the digestive system (K11_)	Oral lichen ruber planus	hypothyreosis or thyroxin	0.113138	0.0832432	0.174108	0.759182	0.356269	0.330964	327	376950
XI Diseases of the digestive system (K11_)	Oral lichen ruber planus	0.0379073	0.066624	0.569374	0.244602	0.339216	0.330974	510	376767
XI Diseases of the digestive system (K11_)	Oral lichen ruber planus	including avohilmo	0.081028	0.0414877	0.0508124	1.29403	0.349128	0.330922	1319	375958
XI Diseases of the digestive system (K11_)	Oral lichen ruber planus	wide definition	0.0160054	0.0199325	0.421987	0.374701	0.335176	0.33092	5791	371486
XI Diseases of the digestive system (K11_)	Oral lichen ruber planus wide	hypothyreosis or thyroxin	0.0803546	0.0423248	0.0576275	1.23937	0.349369	0.330924	1268	376009
XI Diseases of the digestive system (K11_)	Other and unspecified abdominal hernia	-0.00667253	0.0456145	0.883699	0.0536954	0.330423	0.331226	1088	322586
XI Diseases of the digestive system (K11_)	Other diseases of anus and rectum	0.00930103	0.0154062	0.546029	0.262784	0.333815	0.331413	9932	301931
XI Diseases of the digestive system (K11_)	Other diseases of appendix	-0.0282807	0.0861131	0.7426	0.129245	0.326733	0.330832	303	346283
XI Diseases of the digestive system (K11_)	Other diseases of the digestive system	-0.0176169	0.0120917	0.145131	0.838241	0.327884	0.331125	16222	361055
XI Diseases of the digestive system (K11_)	Other diseases of the digestive system	-0.024861	0.0148913	0.0950167	1.0222	0.326421	0.331125	10589	361055
XI Diseases of the digestive system (K11_)	Other diseases of oesophagus	-0.0141101	0.0278826	0.612819	0.212668	0.3283	0.330823	2936	320387
XI Diseases of the digestive system (K11_)	Other diseases of stomach and duodenum	-0.0546087	0.0354931	0.123909	0.906896	0.318106	0.330823	1806	320387
XI Diseases of the digestive system (K11_)	Other noninfective gastroenteritis and colitis	-0.00130544	0.016995	0.938772	0.0274399	0.33063	0.331034	7988	359927
XI Diseases of the digestive system (K11_)	Other functional intestinal disorders	-0.0172189	0.0121565	0.156649	0.805071	0.327897	0.331413	16311	301931
XI Diseases of the digestive system (K11_)	Other gastritis (incl. Duodenitis)	-0.0111146	0.0175904	0.527482	0.277792	0.328187	0.330823	7514	320387
XI Diseases of the digestive system (K11_)	Other or unspecified ileus	impaction or obstruction	-0.0281876	0.0198252	0.155084	0.809434	0.325571	0.331413	5925	301931
XI Diseases of the digestive system (K11_)	Other inflammatory liver diseases	0.0496264	0.0352518	0.159199	0.79806	0.34212	0.331036	1821	366450
XI Diseases of the digestive system (K11_)	Other diseases of intestine	-0.0271298	0.0270514	0.315909	0.500438	0.325934	0.331413	3131	301931
XI Diseases of the digestive system (K11_)	Other diseases of peritoneum	-0.0823722	0.0419431	0.0495416	1.30503	0.312258	0.331039	1289	374197
XI Diseases of the digestive system (K11_)	Overjet	-0.0442564	0.0681907	0.516333	0.28707	0.321138	0.330998	492	376785
XI Diseases of the digestive system (K11_)	Other diseases of pancreas	0.0466148	0.0355846	0.190205	0.720778	0.342546	0.330933	1791	330903
XI Diseases of the digestive system (K11_)	Paralytic ileus	-0.0248394	0.0462044	0.590855	0.228519	0.324413	0.331413	1065	301931
XI Diseases of the digestive system (K11_)	Parodontitis or/and operation codes	-0.00285373	0.00940923	0.761669	0.118234	0.330347	0.331036	27833	349444
XI Diseases of the digestive system (K11_)	Parodontitis or operation codes	0.00225044	0.00904604	0.803534	0.0949959	0.331289	0.330959	30377	346900
XI Diseases of the digestive system (K11_)	Chronic periapical parodontitis	-0.0264694	0.0189372	0.162189	0.789978	0.325936	0.331186	6466	259234
XI Diseases of the digestive system (K11_)	Perforation of oesophagus	-0.0795653	0.140257	0.570521	0.243728	0.315789	0.330823	114	320387
XI Diseases of the digestive system (K11_)	Chronic periodontitis	complicated	-0.0528638	0.0303556	0.0815981	1.08832	0.320067	0.331057	2462	374815
XI Diseases of the digestive system (K11_)	Chronic periodontitis	-0.00247228	0.0227428	0.913436	0.039322	0.331305	0.331186	4434	259234
XI Diseases of the digestive system (K11_)	Periodontal disease	other/unspecified	0.365002	0.156377	0.0195893	1.70798	0.413043	0.331295	92	289780
XI Diseases of the digestive system (K11_)	Diseases of peritoneum	-0.0298082	0.0271769	0.272719	0.564284	0.324513	0.331039	3080	374197
XI Diseases of the digestive system (K11_)	Acute peritonitis	0.00638631	0.0353384	0.856588	0.0672279	0.333149	0.331039	1810	374197
XI Diseases of the digestive system (K11_)	Postprocedural disorders of digestive system	not elsewhere classified	-0.0688522	0.0524809	0.189537	0.722305	0.316078	0.331125	821	361055
XI Diseases of the digestive system (K11_)	Colitis	primary sclerosing	strict definition	0.028757	0.0871868	0.741527	0.129873	0.3367	0.331036	297	375562
XI Diseases of the digestive system (K11_)	Peptic ulcer	-0.00179719	0.0924834	0.984496	0.00678604	0.331439	0.330823	264	320387
XI Diseases of the digestive system (K11_)	Dental pulpitis 1	only avohilmo	-0.00526539	0.00597481	0.378174	0.422308	0.330005	0.331257	81713	295564
XI Diseases of the digestive system (K11_)	Dental pulpitis 3	-0.0176863	0.0247006	0.473973	0.324246	0.327623	0.331024	4261	373016
XI Diseases of the digestive system (K11_)	Diseases of pulp and periapical tissues	-0.0116847	0.0140054	0.40411	0.3935	0.329069	0.331186	12078	259234
Interstitial lung disease endpoints	Gastro-oesophageal reflux disease	0.00813365	0.00972181	0.402795	0.394916	0.333153	0.330823	26184	320387
Gastrointestinal endpoints	KELA_REIMBURSEMENT_202	0.0143928	0.0107813	0.181881	0.740213	0.333693	0.330828	20730	356547
XI Diseases of the digestive system (K11_)	Pathological resorption of teeth	-0.0523975	0.121177	0.665448	0.176886	0.318182	0.331186	154	259234
XI Diseases of the digestive system (K11_)	Maxillary retrognathism	including avohilmo	0.0527901	0.0714491	0.459998	0.337244	0.344244	0.33097	443	376834
XI Diseases of the digestive system (K11_)	Diseases of salivary glands	-0.0119872	0.0192252	0.532947	0.273316	0.32861	0.331186	6269	259234
XI Diseases of the digestive system (K11_)	Scissor bite	including avohilmo	0.0868403	0.0666575	0.192649	0.715234	0.348456	0.330962	518	376759
XI Diseases of the digestive system (K11_)	Stomatitis and related lesions	-0.00420022	0.0304761	0.890382	0.0504234	0.330012	0.331186	2459	259234
XI Diseases of the digestive system (K11_)	Supernumerary teeth EXCLUDE clefts and syndromes	0.145751	0.147063	0.321644	0.492624	0.364078	0.330976	103	377174
XI Diseases of the digestive system (K11_)	Supernumerary teeth EXCLUDE clefts and syndromes	including avohilmo	0.0401619	0.101712	0.692945	0.159301	0.338636	0.330967	220	376724
XI Diseases of the digestive system (K11_)	Other diseases of hard tissues of teeth	-0.0254466	0.0270189	0.346291	0.460559	0.326309	0.331186	3132	259234
XI Diseases of the digestive system (K11_)	Disease of hard tissues of teeth	NOS	-0.218045	0.134169	0.10413	0.982425	0.284	0.331186	125	259234
XI Diseases of the digestive system (K11_)	Disorders of tooth development and eruption	-0.0169817	0.0382696	0.657232	0.182281	0.326156	0.331186	1579	259234
XI Diseases of the digestive system (K11_)	Toxic liver disease	-0.130456	0.0763454	0.0874943	1.05802	0.301546	0.331036	388	366450
XI Diseases of the digestive system (K11_)	Ulcerative colitis (strict definition	require KELA	min 2 HDR)	-0.0229082	0.0213394	0.283039	0.548154	0.325586	0.331084	5034	371530
Gastrointestinal endpoints	Ulcerative colitis (strict) with PSC	0.00695183	0.103746	0.946575	0.023845	0.332536	0.331031	209	364575
XI Diseases of the digestive system (K11_)	Umbilical hernia	-0.0166023	0.016558	0.316017	0.50029	0.32785	0.331226	8510	322586
XI Diseases of the digestive system (K11_)	Vascular disorders of the intestines	-0.0578371	0.0356136	0.104372	0.981416	0.319367	0.331413	1802	301931
XI Diseases of the digestive system (K11_)	Ventral hernia	-0.0280419	0.0174545	0.108149	0.965977	0.325783	0.331226	7628	322586
XI Diseases of the digestive system (K11_)	Volvulus	-0.00443134	0.0567781	0.937791	0.027894	0.330484	0.331413	702	301931
Diabetes endpoints	Diabetes	insulin treatment (Kela reimbursement) (more control exclusions)	-0.0273869	0.00733659	0.000189274	3.72291	0.327156	0.33192	53892	308249
Psychiatric endpoints from Katri Räikkönen	Alcohol abuse	main dg (more control exclusions)	-0.00278463	0.0230872	0.903997	0.0438329	0.329595	0.331059	4859	277526
Psychiatric endpoints from Katri Räikkönen	Anxiety disorders (more control exclusions)	0.00167994	0.00852063	0.843701	0.0738112	0.330113	0.331059	40191	277526
Psychiatric endpoints from Katri Räikkönen	Any mental disorder	0.00132054	0.00576287	0.818755	0.0868461	0.330782	0.331059	99751	277526
Psychiatric endpoints from Katri Räikkönen	Any mental disorder	or suicide (or attempt)	or psychic disorders complicating pregnancy	partum or puerperium or nerve system disorders (more control exclusions)	0.00903014	0.0163901	0.581666	0.235326	0.331135	0.331035	10811	276857
Psychiatric endpoints from Katri Räikkönen	Autism spe (more control exclusions)	0.0449164	0.0696036	0.518721	0.285066	0.337766	0.331059	564	277526
Psychiatric endpoints from Katri Räikkönen	Behavioural disorders (more control exclusions)	0.0523953	0.0675225	0.437768	0.358756	0.340764	0.331059	628	277526
Psychiatric endpoints from Katri Räikkönen	Emotional disorders starting during childhood or adolescence (more control exclusions)	0.080165	0.0441927	0.0696787	1.1569	0.350202	0.331059	1482	277526
Psychiatric endpoints from Katri Räikkönen	Other disorders starting during childhood or adolescence (more control exclusions)	-0.0224624	0.0426769	0.598656	0.222823	0.321577	0.331059	1446	277526
Psychiatric endpoints from Katri Räikkönen	Social disorders starting during childhood or adolescence (more control exclusions)	0.0316179	0.109344	0.77246	0.112124	0.332589	0.331059	224	277526
Psychiatric endpoints from Katri Räikkönen	Mixed disorders of conduct and emotions (more control exclusions)	0.125377	0.0646579	0.0524916	1.27991	0.354046	0.331059	692	277526
Psychiatric endpoints from Katri Räikkönen	Any dementia (more control exclusions)	0.00471096	0.014058	0.737542	0.132213	0.332213	0.331059	14367	277526
Psychiatric endpoints from Katri Räikkönen	Wide developmental disorders (more control exclusions)	-0.0132691	0.0606503	0.82682	0.0825888	0.323107	0.331059	766	277526
Psychiatric endpoints from Katri Räikkönen	KRA_PSY_EATING (more control exclusions)	-0.0555697	0.0306982	0.0702652	1.15326	0.318182	0.331059	2805	277526
Psychiatric endpoints from Katri Räikkönen	Hyperkinetic disorders (more control exclusions)	0.00693284	0.0319415	0.828171	0.08188	0.333027	0.331059	2550	277526
Psychiatric endpoints from Katri Räikkönen	Mental retardation (more control exclusions)	0.0400437	0.0508862	0.431324	0.365196	0.332746	0.331054	1136	277468
Psychiatric endpoints from Katri Räikkönen	Motor disorders (more control exclusions)	-0.127379	0.0815614	0.118346	0.926845	0.310644	0.331059	404	277526
Psychiatric endpoints from Katri Räikkönen	Personality disorders (more control exclusions)	-0.0078267	0.0174785	0.654305	0.18422	0.328755	0.33106	10012	277522
Psychiatric endpoints from Katri Räikkönen	Mental and behavioural disorders of puerperium	not classified elsewhere (more control exclusions)	-0.0372587	0.0949123	0.694645	0.158237	0.331699	0.330252	306	153938
Psychiatric endpoints from Katri Räikkönen	Schizophrenia or delusion (more control exclusions)	-0.0187171	0.0193022	0.332203	0.478597	0.327741	0.331059	13061	277526
Psychiatric endpoints from Katri Räikkönen	Nonorganic sleeping disorders (more control exclusions)	0.0189651	0.0221636	0.392171	0.406525	0.334602	0.331059	5254	277526
Psychiatric endpoints from Katri Räikkönen	Speech and linguistic disorders (more control exclusions)	-0.0379464	0.0318622	0.233672	0.631394	0.320692	0.331059	2571	277526
Psychiatric endpoints from Katri Räikkönen	Substance abuse (more control exclusions)	-0.00255831	0.0110521	0.816945	0.0878073	0.330411	0.331059	23194	277526
Psychiatric endpoints from Katri Räikkönen	Tic disorders (more control exclusions)	-0.139933	0.0854633	0.101559	0.993282	0.297872	0.331059	329	277526
Psychiatric endpoints from Katri Räikkönen	Tic disorders	-0.145922	0.0831989	0.0794475	1.09992	0.297872	0.331014	329	376948
XII Diseases of the skin and subcutaneous tissue (L12_)	Cutaneous abscess	furuncle and carbuncle	-0.0258526	0.0168459	0.124868	0.903548	0.324944	0.331194	8157	355969
XII Diseases of the skin and subcutaneous tissue (L12_)	Acanthosis nigricans	0.131333	0.155664	0.398838	0.399203	0.360215	0.331208	93	353088
XII Diseases of the skin and subcutaneous tissue (L12_)	Acne conglobata	-0.143728	0.132626	0.278492	0.555188	0.300781	0.330925	128	361140
XII Diseases of the skin and subcutaneous tissue (L12_)	Acne	-0.00577086	0.0288723	0.841578	0.0749056	0.328131	0.330925	2787	361140
XII Diseases of the skin and subcutaneous tissue (L12_)	Other and unspecified acne	-0.133802	0.0822854	0.103935	0.983237	0.3	0.330925	335	361140
XII Diseases of the skin and subcutaneous tissue (L12_)	Acquired keratosis [keratoderma] palmaris et plantaris	0.114305	0.139632	0.413009	0.384041	0.36087	0.331208	115	353088
XII Diseases of the skin and subcutaneous tissue (L12_)	Actinic keratosis	0.0153245	0.014907	0.303946	0.517203	0.335069	0.330898	11081	364831
XII Diseases of the skin and subcutaneous tissue (L12_)	Allergic contact dermatitis	0.0217629	0.023011	0.34427	0.463101	0.336024	0.331177	4336	336589
XII Diseases of the skin and subcutaneous tissue (L12_)	Androgenic alopecia	0.0339045	0.107421	0.752288	0.123616	0.338462	0.330313	195	201019
XII Diseases of the skin and subcutaneous tissue (L12_)	Alopecia areata	0.143486	0.0557582	0.0100719	1.99689	0.36437	0.330925	682	361140
XII Diseases of the skin and subcutaneous tissue (L12_)	Apocrine sweat disorders	other sweat gland disorders	-0.0658131	0.14598	0.652109	0.18568	0.316038	0.330925	106	361140
XII Diseases of the skin and subcutaneous tissue (L12_)	Atopic dermatitis	-0.0310151	0.0133884	0.0205267	1.68768	0.323759	0.331177	13473	336589
XII Diseases of the skin and subcutaneous tissue (L12_)	Atrophic disorders of skin	-0.0142832	0.0244439	0.558999	0.252589	0.32808	0.331208	3839	353088
XII Diseases of the skin and subcutaneous tissue (L12_)	Other and unspecified atrophic disorders of skin	-0.00521361	0.140321	0.970361	0.0130665	0.326087	0.331208	115	353088
XII Diseases of the skin and subcutaneous tissue (L12_)	Other bullous disorders	-0.0619915	0.0563815	0.271549	0.566151	0.317606	0.331021	710	375767
XII Diseases of the skin and subcutaneous tissue (L12_)	Bullous disorders	-0.0392113	0.0387342	0.311386	0.506701	0.322185	0.331021	1510	375767
XII Diseases of the skin and subcutaneous tissue (L12_)	Cellulitis	-0.0258526	0.0185548	0.163524	0.786418	0.325129	0.331194	6683	355969
XII Diseases of the skin and subcutaneous tissue (L12_)	Chloasma	-0.183514	0.153953	0.233258	0.632164	0.289474	0.331208	95	353088
XII Diseases of the skin and subcutaneous tissue (L12_)	Chronic ulcer of skin	not elsewhere classified	0.0595883	0.0351007	0.0895757	1.04781	0.345109	0.331208	1840	353088
XII Diseases of the skin and subcutaneous tissue (L12_)	Corns and callosities	-0.0234639	0.0338691	0.488446	0.311183	0.326152	0.331208	1978	353088
XII Diseases of the skin and subcutaneous tissue (L12_)	Cutis laxa senilis	-0.166009	0.110816	0.134118	0.872513	0.293478	0.330898	184	364831
XII Diseases of the skin and subcutaneous tissue (L12_)	Decubitus ulcer and pressure area	-0.0454215	0.0391896	0.246448	0.608274	0.320149	0.331208	1479	353088
XII Diseases of the skin and subcutaneous tissue (L12_)	Dermatitis herpetiformis	-0.0702281	0.068368	0.304323	0.516665	0.315735	0.331021	483	375767
XII Diseases of the skin and subcutaneous tissue (L12_)	Dermatitis and eczema	-0.00733594	0.00791303	0.35389	0.451132	0.329405	0.331177	40688	336589
XII Diseases of the skin and subcutaneous tissue (L12_)	Other and unspecified dermatitis	0.00268406	0.0104787	0.797839	0.0980847	0.331807	0.331177	21951	336589
XII Diseases of the skin and subcutaneous tissue (L12_)	Nummular dermatitis	0.0767593	0.0323391	0.0176169	1.75407	0.349122	0.331177	2164	336589
XII Diseases of the skin and subcutaneous tissue (L12_)	Disorders of skin appendages	0.00626787	0.0120981	0.604398	0.218677	0.332336	0.330925	16137	361140
XII Diseases of the skin and subcutaneous tissue (L12_)	Dyshidrosis [pompholyx]	0.0260254	0.0745945	0.72717	0.138364	0.338272	0.331177	405	336589
XII Diseases of the skin and subcutaneous tissue (L12_)	Other epidermal thickening	-0.0403978	0.0450777	0.370156	0.431615	0.323741	0.331208	1112	353088
XII Diseases of the skin and subcutaneous tissue (L12_)	Other and unspecified epidermal thickening	-0.0378916	0.0574407	0.509469	0.292882	0.324088	0.331208	685	353088
XII Diseases of the skin and subcutaneous tissue (L12_)	Erythema multiforme	-0.0756302	0.060778	0.213364	0.670879	0.314542	0.330921	612	364583
XII Diseases of the skin and subcutaneous tissue (L12_)	Erythema nodosum	0.0287932	0.0527643	0.585275	0.23264	0.336609	0.330921	814	364583
XII Diseases of the skin and subcutaneous tissue (L12_)	Other erythematous conditions	-0.0197673	0.0507113	0.696684	0.156964	0.326879	0.330921	878	364583
XII Diseases of the skin and subcutaneous tissue (L12_)	Universal erythroderma	KELA reimbursement	-0.00870588	0.075885	0.908663	0.041597	0.332905	0.330921	389	364583
XII Diseases of the skin and subcutaneous tissue (L12_)	Erythema intertrigo	-0.0693307	0.0629576	0.270797	0.567356	0.316667	0.331177	570	336589
XII Diseases of the skin and subcutaneous tissue (L12_)	Exfoliative dermatitis	-0.129954	0.087123	0.135799	0.867102	0.303691	0.331177	298	336589
XII Diseases of the skin and subcutaneous tissue (L12_)	Factitial dermatitis	0.137494	0.129143	0.287025	0.542081	0.362963	0.331208	135	353088
XII Diseases of the skin and subcutaneous tissue (L12_)	Other follicular disorders	-0.0398187	0.0344127	0.247235	0.60689	0.322211	0.330925	1918	361140
XII Diseases of the skin and subcutaneous tissue (L12_)	Follicular cysts of skin and subcutaneous tissue	0.00370302	0.0204847	0.856548	0.0672484	0.331751	0.330925	5459	361140
XII Diseases of the skin and subcutaneous tissue (L12_)	Other and unspecified follicular disorders	-0.0742469	0.0482197	0.123618	0.907917	0.315139	0.330925	971	361140
XII Diseases of the skin and subcutaneous tissue (L12_)	Dermatitis due to ingested food	-0.0590048	0.0496127	0.234318	0.630194	0.317277	0.331177	955	336589
XII Diseases of the skin and subcutaneous tissue (L12_)	Foreign body granuloma of skin and subcutaneous tissue	-0.374533	0.16109	0.020072	1.69741	0.247126	0.331208	87	353088
XII Diseases of the skin and subcutaneous tissue (L12_)	Granuloma annulare	-0.0919955	0.0798388	0.249212	0.603431	0.310734	0.331208	354	353088
XII Diseases of the skin and subcutaneous tissue (L12_)	Other and unspecified granulomatous disorders of skin and subcutaneous tissue	0.0729486	0.157245	0.642707	0.191987	0.346154	0.331208	91	353088
XII Diseases of the skin and subcutaneous tissue (L12_)	Granulomatous disorders of skin and subcutaneous tissue	-0.0967518	0.0577317	0.0937605	1.02798	0.310015	0.331208	679	353088
XII Diseases of the skin and subcutaneous tissue (L12_)	Hair colour and hair shaft abnormalities	-0.0203683	0.140739	0.884929	0.0530915	0.327434	0.330925	113	361140
XII Diseases of the skin and subcutaneous tissue (L12_)	Other nonscarring hair loss	0.0217945	0.106838	0.838357	0.0765711	0.335859	0.330925	198	361140
XII Diseases of the skin and subcutaneous tissue (L12_)	Other and unspecified nonscarring hair loss	0.119472	0.123896	0.334899	0.475086	0.357143	0.330925	147	361140
XII Diseases of the skin and subcutaneous tissue (L12_)	Cicatricial alopecia [scarring hair loss]	-0.162467	0.10959	0.138208	0.859467	0.296791	0.330925	187	361140
XII Diseases of the skin and subcutaneous tissue (L12_)	Hidradenitis suppurativa	-0.0180713	0.049327	0.714098	0.146242	0.326531	0.330925	931	361140
XII Diseases of the skin and subcutaneous tissue (L12_)	Hirsutism in women	-0.0344356	0.0705374	0.625416	0.203831	0.32454	0.330313	458	201019
XII Diseases of the skin and subcutaneous tissue (L12_)	Other hypertrichosis	0.013867	0.165596	0.933263	0.029996	0.335366	0.330925	82	361140
XII Diseases of the skin and subcutaneous tissue (L12_)	Other and unspecified hypertrophic disorders of skin	-0.120489	0.125454	0.336843	0.472573	0.304196	0.331208	143	353088
XII Diseases of the skin and subcutaneous tissue (L12_)	Hypertrophic scar	-0.0595042	0.0392325	0.129341	0.888265	0.317412	0.331208	1476	353088
XII Diseases of the skin and subcutaneous tissue (L12_)	Impetigo	-0.0549491	0.0432536	0.203945	0.690487	0.318519	0.331194	1215	355969
XII Diseases of the skin and subcutaneous tissue (L12_)	Infective dermatitis	-0.0384956	0.0258466	0.136386	0.86523	0.323201	0.331177	3405	336589
XII Diseases of the skin and subcutaneous tissue (L12_)	Infections of the skin and subcutaneous tissue	-0.0154863	0.0106159	0.144626	0.839753	0.327502	0.331194	21308	355969
XII Diseases of the skin and subcutaneous tissue (L12_)	Other local infections of skin and subcutaneous tissue	0.0263351	0.0284873	0.355252	0.449463	0.336844	0.331194	2801	355969
XII Diseases of the skin and subcutaneous tissue (L12_)	Dermatitis due to substances taken internally	-0.0248977	0.0303989	0.412768	0.384294	0.325342	0.331177	2469	336589
XII Diseases of the skin and subcutaneous tissue (L12_)	Lichen planus	0.0127569	0.0252199	0.612978	0.212555	0.33389	0.33087	3597	364071
XII Diseases of the skin and subcutaneous tissue (L12_)	Lichen planus	including avohilmo	0.00147049	0.0213894	0.94519	0.024481	0.331805	0.330974	5015	372262
XII Diseases of the skin and subcutaneous tissue (L12_)	Lichen sclerosus et atrophicus	-0.0028249	0.0305614	0.926353	0.0332233	0.330879	0.331208	2445	353088
XII Diseases of the skin and subcutaneous tissue (L12_)	Lichen simplex chronicus	0.0360692	0.0499979	0.470655	0.327297	0.340733	0.331177	901	336589
XII Diseases of the skin and subcutaneous tissue (L12_)	Lichen simplex chronicus and prurigo	-0.0122797	0.0364429	0.736149	0.133034	0.328875	0.331177	1703	336589
XII Diseases of the skin and subcutaneous tissue (L12_)	Livedoid vasculitis	0.0597991	0.161976	0.71199	0.147526	0.343023	0.331208	86	353088
XII Diseases of the skin and subcutaneous tissue (L12_)	Other and unspecified localized connective tissue disorders	0.0412927	0.164639	0.801963	0.0958455	0.341463	0.331208	82	353088
XII Diseases of the skin and subcutaneous tissue (L12_)	Other localized connective tissue disorders	-0.0647255	0.0677168	0.33916	0.469596	0.315416	0.331208	493	353088
XII Diseases of the skin and subcutaneous tissue (L12_)	Localized scleroderma [morphea]	-0.106789	0.0791897	0.177492	0.750822	0.304709	0.331208	361	353088
XII Diseases of the skin and subcutaneous tissue (L12_)	Lupus erythematosus	-0.0159256	0.0588873	0.786821	0.104124	0.328988	0.331208	652	353088
XII Diseases of the skin and subcutaneous tissue (L12_)	Acute lymphadenitis	0.0311468	0.0353822	0.378699	0.421706	0.338576	0.331194	1812	355969
XII Diseases of the skin and subcutaneous tissue (L12_)	Nail disorders	0.0143866	0.031735	0.650308	0.186881	0.333407	0.330925	2254	361140
XII Diseases of the skin and subcutaneous tissue (L12_)	Nail dystrophy	0.153049	0.116088	0.187372	0.727296	0.365269	0.330925	167	361140
XII Diseases of the skin and subcutaneous tissue (L12_)	Ingrowing nail	-0.00875838	0.0391843	0.823133	0.0845301	0.32803	0.330925	1477	361140
XII Diseases of the skin and subcutaneous tissue (L12_)	Onycholysis	0.193707	0.121295	0.110267	0.957556	0.372549	0.330925	153	361140
XII Diseases of the skin and subcutaneous tissue (L12_)	Other and unspecified nail disorders	0.0199647	0.0706232	0.777412	0.109349	0.334437	0.330925	453	361140
XII Diseases of the skin and subcutaneous tissue (L12_)	Necrobiosis lipoidica	not elsewhere classified	-0.0400159	0.118744	0.736122	0.13305	0.322981	0.331208	161	353088
XII Diseases of the skin and subcutaneous tissue (L12_)	Other and unspecified skin changes due to chronic exposure to nonionizing radiation	0.012083	0.0799201	0.879827	0.0556027	0.33711	0.330898	353	364831
XII Diseases of the skin and subcutaneous tissue (L12_)	Other acute skin changes due to ultraviolet radiation	-0.0852837	0.04767	0.0736071	1.13308	0.311251	0.330898	996	364831
XII Diseases of the skin and subcutaneous tissue (L12_)	Other and unspecified acute skin changes due to ultraviolet radiation	-0.121268	0.0556183	0.0292314	1.53415	0.303287	0.330898	732	364831
XII Diseases of the skin and subcutaneous tissue (L12_)	Other and unspecified bullous disorders	-0.0677767	0.096515	0.48253	0.316476	0.316116	0.331021	242	375767
XII Diseases of the skin and subcutaneous tissue (L12_)	Other contact dermatitis	-0.0177946	0.0302357	0.556177	0.254787	0.326707	0.331177	2490	336589
XII Diseases of the skin and subcutaneous tissue (L12_)	Other disorders of skin and subcutaneous tissue	not elsewhere classified	0.0342072	0.0228508	0.134398	0.871606	0.339184	0.331208	4387	353088
XII Diseases of the skin and subcutaneous tissue (L12_)	Other infiltrative disorders of skin and subcutaneous tissue	-0.048628	0.136709	0.722061	0.141426	0.320833	0.331208	120	353088
XII Diseases of the skin and subcutaneous tissue (L12_)	Other melanin hyperpigmentation	0.0678866	0.0664983	0.307312	0.51242	0.348039	0.331208	510	353088
XII Diseases of the skin and subcutaneous tissue (L12_)	Other disorders of skin and subcutaneous tissue	-0.0162217	0.0100524	0.106591	0.972278	0.327737	0.331208	24189	353088
XII Diseases of the skin and subcutaneous tissue (L12_)	Other disorders of pigmentation	-0.019821	0.0458058	0.66522	0.177035	0.326852	0.331208	1080	353088
XII Diseases of the skin and subcutaneous tissue (L12_)	Papulosquamous disorders	0.0138368	0.0133269	0.29915	0.524111	0.334172	0.33087	13206	364071
XII Diseases of the skin and subcutaneous tissue (L12_)	Other papulosquamous disorders	-0.151223	0.0927655	0.103067	0.986879	0.29496	0.33087	263	364071
XII Diseases of the skin and subcutaneous tissue (L12_)	Other and unspecified papulosquamous disorders	-0.204505	0.127649	0.109135	0.962035	0.284173	0.33087	139	364071
XII Diseases of the skin and subcutaneous tissue (L12_)	Pityriasis lichenoides chronica	0.136319	0.147505	0.355402	0.44928	0.364078	0.33087	103	364071
XII Diseases of the skin and subcutaneous tissue (L12_)	Other and unspecified parapsoriasis	-0.276044	0.141696	0.0513984	1.28905	0.269912	0.33087	113	364071
XII Diseases of the skin and subcutaneous tissue (L12_)	Parapsoriasis	0.00394728	0.0680427	0.953739	0.0205704	0.331967	0.33087	488	364071
XII Diseases of the skin and subcutaneous tissue (L12_)	Bullous pemphigoid	-0.0712949	0.0668209	0.285992	0.543646	0.314596	0.331021	507	375767
XII Diseases of the skin and subcutaneous tissue (L12_)	Other and unspecified pemphigoid	-0.0576579	0.110355	0.60134	0.22088	0.317204	0.331021	186	375767
XII Diseases of the skin and subcutaneous tissue (L12_)	Pemphigus	0.0960342	0.118107	0.416154	0.380746	0.351852	0.331021	162	375767
XII Diseases of the skin and subcutaneous tissue (L12_)	Perioral dermatitis	-0.0110858	0.0697361	0.873694	0.0586405	0.329032	0.330925	465	361140
XII Diseases of the skin and subcutaneous tissue (L12_)	Other and unspecified disorders of pigmentation	-0.0454053	0.11167	0.684299	0.164754	0.320442	0.331208	181	353088
XII Diseases of the skin and subcutaneous tissue (L12_)	Pigmented purpuric dermatosis	-0.132058	0.0989441	0.181984	0.739966	0.302174	0.331208	230	353088
XII Diseases of the skin and subcutaneous tissue (L12_)	Pilonidal cyst	-0.0130305	0.0288817	0.651869	0.18584	0.329135	0.331194	2739	355969
XII Diseases of the skin and subcutaneous tissue (L12_)	Pityriasis rosea	0.160837	0.111255	0.148271	0.828945	0.368132	0.33087	182	364071
XII Diseases of the skin and subcutaneous tissue (L12_)	Polymorphous light eruption	0.0508071	0.107899	0.63773	0.195363	0.342784	0.330898	194	364831
XII Diseases of the skin and subcutaneous tissue (L12_)	Other prurigo	-0.0546761	0.0892234	0.540009	0.267599	0.318021	0.331177	283	336589
XII Diseases of the skin and subcutaneous tissue (L12_)	Prurigo nodularis	-0.0853587	0.0610265	0.161898	0.790758	0.311179	0.331177	606	336589
XII Diseases of the skin and subcutaneous tissue (L12_)	Pruritus	0.00980117	0.0275922	0.722429	0.141205	0.333352	0.331177	2994	336589
XII Diseases of the skin and subcutaneous tissue (L12_)	Psoriasis	0.0209382	0.0158137	0.185486	0.731688	0.335869	0.33087	9267	364071
XII Diseases of the skin and subcutaneous tissue (L12_)	Guttate psoriasis	0.0624427	0.0810558	0.441083	0.35548	0.345481	0.33087	343	364071
XII Diseases of the skin and subcutaneous tissue (L12_)	Other and unspecified psoriasis	0.0101609	0.036885	0.782952	0.106265	0.333533	0.33087	1667	364071
XII Diseases of the skin and subcutaneous tissue (L12_)	Generalized pustular psoriasis	0.16745	0.158904	0.291983	0.534643	0.370787	0.33087	89	364071
XII Diseases of the skin and subcutaneous tissue (L12_)	Pustulosis palmaris et plantaris	0.099644	0.0451269	0.0272383	1.56482	0.352968	0.33087	1112	364071
XII Diseases of the skin and subcutaneous tissue (L12_)	Psoriasis vulgaris	0.0149739	0.0199622	0.453188	0.343722	0.334086	0.33087	5759	364071
XII Diseases of the skin and subcutaneous tissue (L12_)	Pyoderma gangrenosum	0.0292717	0.120695	0.808373	0.0923884	0.337662	0.331208	154	353088
XII Diseases of the skin and subcutaneous tissue (L12_)	Pyoderma	0.0206303	0.064949	0.75076	0.124499	0.334264	0.331194	537	355969
XII Diseases of the skin and subcutaneous tissue (L12_)	Pyogenic granuloma	0.0524112	0.0740616	0.479149	0.319529	0.342233	0.331208	412	353088
XII Diseases of the skin and subcutaneous tissue (L12_)	Rhinophyma	0.169084	0.128524	0.188314	0.725117	0.37037	0.330925	135	361140
XII Diseases of the skin and subcutaneous tissue (L12_)	Other and unspecified rosacea	0.0476073	0.0320694	0.137674	0.861147	0.341959	0.330925	2210	361140
XII Diseases of the skin and subcutaneous tissue (L12_)	Scar conditions and fibrosis of skin	-0.0789897	0.0470121	0.092918	1.0319	0.314021	0.331208	1027	353088
XII Diseases of the skin and subcutaneous tissue (L12_)	Seborrhoeic dermatitis	0.0138078	0.029061	0.634692	0.197437	0.334635	0.331177	2688	336589
XII Diseases of the skin and subcutaneous tissue (L12_)	Seborrhoeic keratosis	-0.0227592	0.0199632	0.254262	0.594718	0.326906	0.331208	5835	353088
XII Diseases of the skin and subcutaneous tissue (L12_)	Other and unspecified disorders of skin and subcutaneous tissue	0.00785935	0.0342128	0.81831	0.0870822	0.33359	0.331208	1950	353088
XII Diseases of the skin and subcutaneous tissue (L12_)	Striae atrophicae	0.113302	0.089609	0.206083	0.685957	0.357651	0.331208	281	353088
XII Diseases of the skin and subcutaneous tissue (L12_)	Ulcer of lower limb	not elsewhere classified	0.0258928	0.0246286	0.293106	0.532975	0.336847	0.331208	3784	353088
XII Diseases of the skin and subcutaneous tissue (L12_)	Allergic urticaria	0.00996844	0.0308788	0.746829	0.126779	0.332963	0.330921	2386	364583
XII Diseases of the skin and subcutaneous tissue (L12_)	Cholinergic urticaria	0.00282331	0.131872	0.982919	0.00748225	0.330769	0.330921	130	364583
XII Diseases of the skin and subcutaneous tissue (L12_)	Urticaria due to cold and heat	0.0385148	0.104045	0.711253	0.147976	0.339713	0.330921	209	364583
XII Diseases of the skin and subcutaneous tissue (L12_)	Dermatographic urticaria	0.042774	0.0350694	0.222581	0.652512	0.340909	0.330921	1848	364583
XII Diseases of the skin and subcutaneous tissue (L12_)	Idiopathic urticaria	0.0854916	0.0661587	0.196281	0.707122	0.349421	0.330921	518	364583
XII Diseases of the skin and subcutaneous tissue (L12_)	Other and unspecified urticaria	0.0114078	0.0190126	0.548498	0.260825	0.332942	0.330921	6381	364583
XII Diseases of the skin and subcutaneous tissue (L12_)	Urticaria	0.0189527	0.0151483	0.210882	0.675961	0.334836	0.330921	10175	364583
XII Diseases of the skin and subcutaneous tissue (L12_)	Other and unspecified vasculitis limited to skin	0.0170931	0.0612298	0.780119	0.107839	0.335833	0.331208	600	353088
XII Diseases of the skin and subcutaneous tissue (L12_)	Vitiligo	0.106611	0.0930068	0.251681	0.599149	0.353846	0.331208	260	353088
XII Diseases of the skin and subcutaneous tissue (L12_)	Xerosis cutis	-0.101935	0.083259	0.220836	0.65593	0.309816	0.331208	326	353088
XII Diseases of the skin and subcutaneous tissue (L12_)	Localized skin eruption due to drugs and medicaments	0.0798403	0.0911149	0.380889	0.419202	0.349265	0.330972	272	377005
XIII Diseases of the musculoskeletal system and connective tissue (M13_)	Abscess of tendon sheath	-0.0663937	0.124101	0.592652	0.2272	0.317241	0.331323	145	275212
XIII Diseases of the musculoskeletal system and connective tissue (M13_)	Achilles tendinitis	-0.0348992	0.027078	0.197455	0.704532	0.322358	0.331013	3113	270964
XIII Diseases of the musculoskeletal system and connective tissue (M13_)	Adhesive capsulitis of shoulder	-0.0133083	0.0204756	0.515718	0.287588	0.327667	0.331323	5538	275212
XIII Diseases of the musculoskeletal system and connective tissue (M13_)	Algoneurodystrophy	-0.0126124	0.0505419	0.802941	0.0953164	0.326577	0.33098	888	358014
XIII Diseases of the musculoskeletal system and connective tissue (M13_)	Other acquired deformities of ankle and foot	-0.114401	0.104917	0.275538	0.559818	0.301932	0.330435	207	240862
XIII Diseases of the musculoskeletal system and connective tissue (M13_)	Ankylosis of joint	-0.0809846	0.121969	0.506704	0.295246	0.310458	0.330435	153	240862
XIII Diseases of the musculoskeletal system and connective tissue (M13_)	Ankylosing spondylitis	0.00796719	0.0282153	0.777659	0.109211	0.332343	0.331013	2860	270964
XIII Diseases of the musculoskeletal system and connective tissue (M13_)	Ankylosing spondylitis	strict definition	0.0112104	0.0435529	0.796872	0.0986113	0.332355	0.330979	1193	374621
XIII Diseases of the musculoskeletal system and connective tissue (M13_)	Arthropathies in other diseases classified elsewhere	0.0309901	0.0462979	0.503264	0.298204	0.337264	0.330435	1060	240862
XIII Diseases of the musculoskeletal system and connective tissue (M13_)	Arthropathies	0.00654541	0.00528145	0.215227	0.667104	0.331957	0.330435	136415	240862
XIII Diseases of the musculoskeletal system and connective tissue (M13_)	Arthrosis	0.0103875	0.00678886	0.125995	0.899645	0.33295	0.330435	73710	240862
XIII Diseases of the musculoskeletal system and connective tissue (M13_)	Artrosis	including avohilmo	0.00988674	0.00606394	0.103014	0.987105	0.332574	0.33044	96500	280777
XIII Diseases of the musculoskeletal system and connective tissue (M13_)	Gonarthrosis	0.00711237	0.00823355	0.387682	0.411524	0.331869	0.330435	44688	240862
XIII Diseases of the musculoskeletal system and connective tissue (M13_)	Gonarthrosis	primary	with knee surgery	0.00172343	0.0115597	0.881483	0.0547862	0.331997	0.330845	19126	337196
XIII Diseases of the musculoskeletal system and connective tissue (M13_)	Other arthrosis	0.00464441	0.0110974	0.675571	0.170329	0.33071	0.330435	20949	240862
XIII Diseases of the musculoskeletal system and connective tissue (M13_)	Polyarthrosis	0.0283423	0.0198297	0.152923	0.815528	0.336364	0.330435	6185	240862
XIII Diseases of the musculoskeletal system and connective tissue (M13_)	Coxarthrosis		0.0203488	0.0110436	0.0653883	1.1845	0.335004	0.330435	22254	240862
XIII Diseases of the musculoskeletal system and connective tissue (M13_)	Coxarthrosis	primary	with hip surgery	0.0186127	0.0127985	0.145868	0.836041	0.335969	0.330702	14990	357221
XIII Diseases of the musculoskeletal system and connective tissue (M13_)	Coxarthrosis	primary	0.0189233	0.0111632	0.0900472	1.04553	0.336043	0.330702	20056	357221
XIII Diseases of the musculoskeletal system and connective tissue (M13_)	Atlantoaxial subluxation	0.172431	0.113128	0.127454	0.894645	0.369318	0.331013	176	270964
XIII Diseases of the musculoskeletal system and connective tissue (M13_)	Synovial cyst of popliteal space [Baker]	0.00132945	0.0330876	0.96795	0.0141472	0.330614	0.331323	2084	275212
XIII Diseases of the musculoskeletal system and connective tissue (M13_)	Behçet disease	0.174398	0.162308	0.282604	0.548821	0.370588	0.331128	85	365533
XIII Diseases of the musculoskeletal system and connective tissue (M13_)	Bicipital tendinitis	-0.0613348	0.0415267	0.139677	0.854876	0.317388	0.331323	1317	275212
XIII Diseases of the musculoskeletal system and connective tissue (M13_)	Biomechanical lesions	not elsewhere classified	-0.0140037	0.0452363	0.756889	0.120968	0.327719	0.330934	1105	373303
XIII Diseases of the musculoskeletal system and connective tissue (M13_)	Disorders of continuity of bone	0.0198995	0.0299088	0.505834	0.295992	0.335061	0.33098	2543	358014
XIII Diseases of the musculoskeletal system and connective tissue (M13_)	Other disorders of bone density and structure	-0.0788478	0.0578835	0.173141	0.761601	0.313146	0.33098	677	358014
XIII Diseases of the musculoskeletal system and connective tissue (M13_)	Other specified/unspecified disorders of bone/cartilage	0.0192325	0.0541739	0.722578	0.141115	0.335501	0.33098	769	358014
XIII Diseases of the musculoskeletal system and connective tissue (M13_)	Hypertrophy of bone	-0.515945	0.153526	0.00077766	3.10921	0.196429	0.33098	84	358014
XIII Diseases of the musculoskeletal system and connective tissue (M13_)	Other bursal cyst	0.111626	0.0758798	0.141266	0.849963	0.356374	0.331323	393	275212
XIII Diseases of the musculoskeletal system and connective tissue (M13_)	Other bursitis of elbow	-0.265773	0.115443	0.0213241	1.67113	0.272189	0.331323	169	275212
XIII Diseases of the musculoskeletal system and connective tissue (M13_)	Other bursitis of hip	-0.127728	0.0678808	0.0598839	1.22269	0.301829	0.331323	492	275212
XIII Diseases of the musculoskeletal system and connective tissue (M13_)	Other bursitis of knee	-0.125759	0.0806066	0.118724	0.925462	0.302594	0.331323	347	275212
XIII Diseases of the musculoskeletal system and connective tissue (M13_)	Other bursitis	not elsewhere classified	0.0396249	0.0895784	0.658237	0.181618	0.338652	0.331323	282	275212
XIII Diseases of the musculoskeletal system and connective tissue (M13_)	Other bursopathies	-0.00877031	0.0240041	0.714837	0.145793	0.329502	0.331323	3988	275212
XIII Diseases of the musculoskeletal system and connective tissue (M13_)	Calcaneal spur	0.0450877	0.0868709	0.603747	0.219145	0.341667	0.331323	300	275212
XIII Diseases of the musculoskeletal system and connective tissue (M13_)	Calcific tendinitis of shoulder	-0.00813824	0.0372227	0.826933	0.0825296	0.329894	0.331323	1646	275212
XIII Diseases of the musculoskeletal system and connective tissue (M13_)	Calcific tendinitis	-0.0384263	0.0971454	0.692433	0.159622	0.322917	0.331323	240	275212
XIII Diseases of the musculoskeletal system and connective tissue (M13_)	Other articular cartilage disorders	-0.0435612	0.0560609	0.437139	0.35938	0.319502	0.330435	723	240862
XIII Diseases of the musculoskeletal system and connective tissue (M13_)	Cervicalgia	-0.0144192	0.0186697	0.439917	0.356629	0.32675	0.331013	6684	270964
XIII Diseases of the musculoskeletal system and connective tissue (M13_)	Cervical disc disorders	0.0277978	0.0133737	0.0376591	1.42413	0.33724	0.331013	13394	270964
XIII Diseases of the musculoskeletal system and connective tissue (M13_)	Cervicobrachial syndrome	0.00117188	0.0178202	0.947568	0.0233897	0.331769	0.331013	7353	270964
XIII Diseases of the musculoskeletal system and connective tissue (M13_)	Cervicocranial syndrome	-0.00392685	0.0270126	0.884418	0.0533426	0.329789	0.331013	3149	270964
XIII Diseases of the musculoskeletal system and connective tissue (M13_)	Chondromalacia	-0.0154653	0.0533867	0.772058	0.11235	0.328086	0.331097	794	370709
XIII Diseases of the musculoskeletal system and connective tissue (M13_)	Chondropathies	-0.0185089	0.021716	0.39404	0.40446	0.327014	0.331097	4850	370709
XIII Diseases of the musculoskeletal system and connective tissue (M13_)	Chronic crepitant synovitis/bursitis of hand and wrist/periarthritis of wrist	0.0604717	0.0767365	0.43067	0.365855	0.342857	0.331323	385	275212
XIII Diseases of the musculoskeletal system and connective tissue (M13_)	Polyarteritis with lung involvement [Churg-Strauss]/EGPA	-0.130406	0.150456	0.386089	0.413313	0.30303	0.331128	99	365533
XIII Diseases of the musculoskeletal system and connective tissue (M13_)	Acquired clawhand	clubhand	clawfoot and clubfoot	0.0242347	0.131551	0.853839	0.0686238	0.335878	0.330435	131	240862
XIII Diseases of the musculoskeletal system and connective tissue (M13_)	Other specified/unspecified systemic involvement of connective tissue	-0.046115	0.0368156	0.210353	0.677052	0.320406	0.331128	1676	365533
XIII Diseases of the musculoskeletal system and connective tissue (M13_)	Contracture of joint	-0.166888	0.0832413	0.044978	1.347	0.291793	0.330435	329	240862
XIII Diseases of the musculoskeletal system and connective tissue (M13_)	Other crystal arthropathies	-0.132779	0.0715167	0.0633665	1.19814	0.300676	0.330435	444	240862
XIII Diseases of the musculoskeletal system and connective tissue (M13_)	Other acquired deformities of musculoskeletal system and connective tissue	0.0520251	0.042588	0.221863	0.653916	0.341873	0.330934	1249	373303
XIII Diseases of the musculoskeletal system and connective tissue (M13_)	Deforming dorsopathies	9.24267e-7	0.0155973	0.999953	0.0000205344	0.330502	0.331013	9672	270964
XIII Diseases of the musculoskeletal system and connective tissue (M13_)	Other specified/unspecified deforming dorsopathies	0.0399454	0.0654044	0.541369	0.266507	0.339623	0.331013	530	270964
XIII Diseases of the musculoskeletal system and connective tissue (M13_)	Radial styloid tenosynovitis [de Quervain]	0.0774654	0.0383341	0.0433012	3635-01-01	0.347294	0.331323	1552	275212
XIII Diseases of the musculoskeletal system and connective tissue (M13_)	Other dermatomyositis	-0.0319243	0.125827	0.799715	0.0970645	0.321678	0.331128	143	365533
XIII Diseases of the musculoskeletal system and connective tissue (M13_)	Dermatopolymyositis	unspecified	0.143832	0.124066	0.246328	0.608487	0.360544	0.331128	147	365533
XIII Diseases of the musculoskeletal system and connective tissue (M13_)	Diastasis of muscle	-0.0790325	0.118015	0.50306	0.29838	0.314815	0.331323	162	275212
XIII Diseases of the musculoskeletal system and connective tissue (M13_)	Infection of intervertebral disc (pyogenic)	-0.0479398	0.087179	0.582387	0.234788	0.320946	0.331013	296	270964
XIII Diseases of the musculoskeletal system and connective tissue (M13_)	Discitis	unspecified	-0.027412	0.0730179	0.707353	0.150364	0.327014	0.331013	422	270964
XIII Diseases of the musculoskeletal system and connective tissue (M13_)	Other specified/unspecified disorders of synovium and tendon +Other specified/unspecified bursopathies	-0.00453686	0.0408998	0.911675	0.0401601	0.33161	0.331323	1354	275212
XIII Diseases of the musculoskeletal system and connective tissue (M13_)	Dorsalgia	-0.00351626	0.00688814	0.609715	0.214873	0.329702	0.331013	59438	270964
XIII Diseases of the musculoskeletal system and connective tissue (M13_)	Other/unspecified dorsalgia	-0.0135412	0.0130263	0.298562	0.524965	0.327764	0.331013	14075	270964
XIII Diseases of the musculoskeletal system and connective tissue (M13_)	Dorsopathies	0.000400728	0.00553155	0.942249	0.0258345	0.330915	0.331013	106313	270964
XIII Diseases of the musculoskeletal system and connective tissue (M13_)	Other specified/unspecified dorsopathies	-0.0234575	0.047744	0.623202	0.205371	0.325583	0.331013	996	270964
XIII Diseases of the musculoskeletal system and connective tissue (M13_)	Other dorsopathies	not elsewhere classified	0.00197699	0.00615258	0.747963	0.12612	0.331229	0.331013	79212	270964
XIII Diseases of the musculoskeletal system and connective tissue (M13_)	Palmar fascial fibromatosis [Dupuytren]	-0.00127973	0.0214456	0.952416	0.0211733	0.330425	0.331323	5128	275212
XIII Diseases of the musculoskeletal system and connective tissue (M13_)	Early lumbar disc prolapse	operated	0.0143281	0.0167376	0.391974	0.406743	0.333972	0.330918	8351	368926
XIII Diseases of the musculoskeletal system and connective tissue (M13_)	Enteropathic arthropathies	0.0174495	0.0588361	0.766787	0.115325	0.333588	0.330435	655	240862
XIII Diseases of the musculoskeletal system and connective tissue (M13_)	Enthesopathies of lower limb	excluding foot	-0.0287896	0.0180382	0.110481	0.956713	0.323931	0.331013	7125	270964
XIII Diseases of the musculoskeletal system and connective tissue (M13_)	Other/unspecified enthesopathies of lower limb	excluding foot	-0.013912	0.0331962	0.675156	0.170596	0.326479	0.331013	2066	270964
XIII Diseases of the musculoskeletal system and connective tissue (M13_)	Other/unspecified enthesopathies	not elsewhere classified	-0.0263749	0.0287739	0.359338	0.444497	0.324285	0.331323	2763	275212
XIII Diseases of the musculoskeletal system and connective tissue (M13_)	Other enthesopathies	-0.00502878	0.0149509	0.736606	0.132765	0.329553	0.331323	10581	275212
XIII Diseases of the musculoskeletal system and connective tissue (M13_)	Fatigue fracture of vertebra	0.266859	0.145797	0.0671986	1.17264	0.386792	0.331013	106	270964
XIII Diseases of the musculoskeletal system and connective tissue (M13_)	Hypertrophy of (infrapatellar) fat pad	-0.267215	0.086983	0.00212603	2.67243	0.272109	0.331323	294	275212
XIII Diseases of the musculoskeletal system and connective tissue (M13_)	Fibroblastic disorders	-0.00511641	0.0172215	0.766394	0.115548	0.329529	0.331323	7952	275212
XIII Diseases of the musculoskeletal system and connective tissue (M13_)	Other fibroblastic disorders	0.0424043	0.143816	0.768107	0.114578	0.33945	0.331323	109	275212
XIII Diseases of the musculoskeletal system and connective tissue (M13_)	Fibromyalgia	-0.0275113	0.0315031	0.382505	0.417363	0.325411	0.331323	2314	275212
XIII Diseases of the musculoskeletal system and connective tissue (M13_)	Deformity of finger(s)	-0.113344	0.11813	0.337315	0.471964	0.305556	0.330435	162	240862
XIII Diseases of the musculoskeletal system and connective tissue (M13_)	Flat foot [pes planus] (acquired)	0.000370171	0.0293857	0.989949	0.00438703	0.330407	0.330435	2677	240862
XIII Diseases of the musculoskeletal system and connective tissue (M13_)	Residual foreign body in soft tissue	-0.0897541	0.0406501	0.0272465	1.56469	0.312135	0.331323	1368	275212
XIII Diseases of the musculoskeletal system and connective tissue (M13_)	Ankylosing hyperostosis [Forestier]	0.050633	0.0796113	0.524775	0.280027	0.344633	0.331013	354	270964
XIII Diseases of the musculoskeletal system and connective tissue (M13_)	Ganglion	0.00729032	0.017902	0.683834	0.165049	0.332325	0.331323	7270	275212
XIII Diseases of the musculoskeletal system and connective tissue (M13_)	Giant cell arteritis	0.00634224	0.0477647	0.894367	0.0484844	0.330823	0.331128	996	365533
XIII Diseases of the musculoskeletal system and connective tissue (M13_)	Gluteal tendinitis	0.0172863	0.0515577	0.737415	0.132288	0.333138	0.331013	854	270964
XIII Diseases of the musculoskeletal system and connective tissue (M13_)	Gout	0.018143	0.0170149	0.286289	0.543196	0.333677	0.330435	8489	240862
XIII Diseases of the musculoskeletal system and connective tissue (M13_)	Other deformity of hallux (acquired)	0.152678	0.100745	0.129648	0.887235	0.363229	0.330435	223	240862
XIII Diseases of the musculoskeletal system and connective tissue (M13_)	Hallux rigidus	0.00646841	0.023011	0.778633	0.108667	0.329793	0.330435	4459	240862
XIII Diseases of the musculoskeletal system and connective tissue (M13_)	Hallux valgus (acquired)	-0.00272557	0.0135117	0.840137	0.0756501	0.328248	0.330435	14726	240862
XIII Diseases of the musculoskeletal system and connective tissue (M13_)	Other hammer toe(s) (acquired)	0.000421934	0.0208657	0.983867	0.00706372	0.328533	0.330435	5625	240862
XIII Diseases of the musculoskeletal system and connective tissue (M13_)	Thrombotic microangiopathy	-0.229712	0.116456	0.0485512	3138-01-01	0.281818	0.331128	165	365533
XIII Diseases of the musculoskeletal system and connective tissue (M13_)	Hypersensitivity angiitis	-0.0595158	0.128891	0.64426	0.190939	0.318519	0.331128	135	365533
XIII Diseases of the musculoskeletal system and connective tissue (M13_)	Hypermobility syndrome	0.0287325	0.039363	0.465429	0.332147	0.335922	0.331128	1481	365533
XIII Diseases of the musculoskeletal system and connective tissue (M13_)	Iliotibial band syndrome	-0.0938347	0.0899757	0.296999	0.527245	0.310036	0.331013	279	270964
XIII Diseases of the musculoskeletal system and connective tissue (M13_)	Impingement syndrome of shoulder	-0.0215664	0.0164588	0.190086	0.72105	0.327098	0.331323	8676	275212
XIII Diseases of the musculoskeletal system and connective tissue (M13_)	Infective bursitis	0.00127897	0.0551104	0.981485	0.00811641	0.333782	0.331323	743	275212
XIII Diseases of the musculoskeletal system and connective tissue (M13_)	Other infective (teno)synovitis	0.0810386	0.145586	0.577775	0.238241	0.349057	0.331323	106	275212
XIII Diseases of the musculoskeletal system and connective tissue (M13_)	Other intervertebral disc disorders	0.00813013	0.00836991	0.331373	0.479683	0.333391	0.331013	37636	270964
XIII Diseases of the musculoskeletal system and connective tissue (M13_)	Juvenile rheuma	-0.0542057	0.0573696	0.344735	0.462514	0.316474	0.330435	692	240862
XIII Diseases of the musculoskeletal system and connective tissue (M13_)	Juvenile osteochondrosis	-0.0228296	0.0487107	0.6393	0.194295	0.326348	0.331097	953	370709
XIII Diseases of the musculoskeletal system and connective tissue (M13_)	Internal derangement of knee	-0.00640178	0.00869214	0.461425	0.335899	0.32915	0.330435	35511	240862
XIII Diseases of the musculoskeletal system and connective tissue (M13_)	Kyphosis	0.0597754	0.0840874	0.477163	0.321333	0.347003	0.331013	317	270964
XIII Diseases of the musculoskeletal system and connective tissue (M13_)	Lateral epicondylitis	0.00258789	0.023215	0.91124	0.0403673	0.331346	0.331323	4278	275212
XIII Diseases of the musculoskeletal system and connective tissue (M13_)	Other specified acquired deformities of limbs	0.0419268	0.130444	0.747896	0.126159	0.342105	0.330435	133	240862
XIII Diseases of the musculoskeletal system and connective tissue (M13_)	Unequal limb length (acquired)	-0.0651444	0.0987115	0.509287	0.293037	0.314103	0.330435	234	240862
XIII Diseases of the musculoskeletal system and connective tissue (M13_)	Pain in limb	-0.00640803	0.00913336	0.482924	0.316121	0.329466	0.331323	30485	275212
XIII Diseases of the musculoskeletal system and connective tissue (M13_)	Loose body in joint	0.0931075	0.0583751	0.110715	0.955793	0.350376	0.330435	665	240862
XIII Diseases of the musculoskeletal system and connective tissue (M13_)	Low back pain	0.00391159	0.00928742	0.673631	0.171578	0.331133	0.331013	29329	270964
XIII Diseases of the musculoskeletal system and connective tissue (M13_)	Lower back pain or/and sciatica	-0.00155791	0.00783683	0.842425	0.0744688	0.330307	0.33107	41815	335462
XIII Diseases of the musculoskeletal system and connective tissue (M13_)	Mixed connective tissue disease	-0.0296527	0.0350601	0.397682	0.400464	0.323959	0.33102	1849	375428
XIII Diseases of the musculoskeletal system and connective tissue (M13_)	Medial epicondylitis	-0.0393599	0.0462403	0.394656	0.403781	0.322505	0.331323	1062	275212
XIII Diseases of the musculoskeletal system and connective tissue (M13_)	Meniscus derangement	0.00352944	0.0103138	0.732195	0.135373	0.331377	0.330435	24158	240862
XIII Diseases of the musculoskeletal system and connective tissue (M13_)	Metatarsalgia	0.0118947	0.0290156	0.681847	0.166313	0.332905	0.331323	2726	275212
XIII Diseases of the musculoskeletal system and connective tissue (M13_)	Microscopic polyangiitis	-0.15809	0.125545	0.207948	0.682045	0.297203	0.331007	143	375364
XIII Diseases of the musculoskeletal system and connective tissue (M13_)	Monoarthritis	not elsewhere classified	0.0458227	0.042091	0.276305	0.558611	0.340094	0.330435	1282	240862
XIII Diseases of the musculoskeletal system and connective tissue (M13_)	Multifocal fibrosclerosis	-0.0318057	0.118396	0.788208	0.103359	0.322981	0.331128	161	365533
XIII Diseases of the musculoskeletal system and connective tissue (M13_)	Muscle wasting and atrophy	not elsewhere classified	0.195596	0.117675	0.0964762	1.01558	0.377301	0.331323	163	275212
XIII Diseases of the musculoskeletal system and connective tissue (M13_)	Other specified disorders of muscle	0.00735788	0.0530654	0.889721	0.050746	0.332919	0.331323	805	275212
XIII Diseases of the musculoskeletal system and connective tissue (M13_)	Disorders of muscles	0.0269959	0.0275391	0.326949	0.48552	0.337101	0.331323	3008	275212
XIII Diseases of the musculoskeletal system and connective tissue (M13_)	Muscle strain	-0.026669	0.0526807	0.612689	0.21276	0.325153	0.331323	815	275212
XIII Diseases of the musculoskeletal system and connective tissue (M13_)	Contracture of muscle	0.346024	0.152482	0.0232514	1.63355	0.407216	0.331323	97	275212
XIII Diseases of the musculoskeletal system and connective tissue (M13_)	Other disorders of the musculoskeletal system and connective tissue	0.0217306	0.0239666	0.364564	0.438226	0.335843	0.330934	3974	373303
XIII Diseases of the musculoskeletal system and connective tissue (M13_)	Myalgia	0.0195205	0.0182061	0.28363	0.547248	0.334923	0.331323	7024	275212
XIII Diseases of the musculoskeletal system and connective tissue (M13_)	Myositis	0.0378166	0.0572269	0.508728	0.293514	0.338873	0.331323	692	275212
XIII Diseases of the musculoskeletal system and connective tissue (M13_)	Necrotizing fasciitis	-0.0604302	0.149409	0.685873	0.163756	0.316832	0.331323	101	275212
XIII Diseases of the musculoskeletal system and connective tissue (M13_)	Other specified/unspecified necrotizing vasculopathies	0.125549	0.0782772	0.108737	0.963623	0.358696	0.331128	368	365533
XIII Diseases of the musculoskeletal system and connective tissue (M13_)	Neuralgia and neuritis	unspecified	0.00840021	0.0401098	0.834112	0.0787755	0.332979	0.331323	1413	275212
XIII Diseases of the musculoskeletal system and connective tissue (M13_)	Olecranon bursitis	0.0243172	0.0368007	0.508753	0.293493	0.336436	0.331323	1681	275212
XIII Diseases of the musculoskeletal system and connective tissue (M13_)	Osteopathies and chondropathies	-0.000596416	0.0111477	0.957332	0.0189373	0.331089	0.33098	19263	358014
XIII Diseases of the musculoskeletal system and connective tissue (M13_)	Other osteochondropathies	0.0103958	0.0329269	0.752213	0.123659	0.333812	0.331097	2091	370709
XIII Diseases of the musculoskeletal system and connective tissue (M13_)	Osteomalacia	0.0915826	0.100326	0.36132	0.442108	0.352679	0.33098	224	358014
XIII Diseases of the musculoskeletal system and connective tissue (M13_)	Osteomyelitis	0.018691	0.0359284	0.602904	0.219752	0.33479	0.33098	1758	358014
XIII Diseases of the musculoskeletal system and connective tissue (M13_)	Osteomyelitis of vertebra	-0.0451201	0.158163	0.775433	0.110456	0.320225	0.331013	89	270964
XIII Diseases of the musculoskeletal system and connective tissue (M13_)	Osteonecrosis	-0.0063495	0.0404421	0.875243	0.0578713	0.329242	0.33098	1385	358014
XIII Diseases of the musculoskeletal system and connective tissue (M13_)	Osteopathy in diseases classified elsewhere	-0.122111	0.116468	0.294433	0.531014	0.304217	0.33098	166	358014
XIII Diseases of the musculoskeletal system and connective tissue (M13_)	Osteoporosis	0.0204828	0.0180024	0.255213	0.593098	0.336199	0.33098	7300	358014
XIII Diseases of the musculoskeletal system and connective tissue (M13_)	Other disorders of bone	-0.0275339	0.0187102	0.141129	0.850384	0.324683	0.33098	6568	358014
XIII Diseases of the musculoskeletal system and connective tissue (M13_)	Other joint disorders	-0.0014995	0.00622502	0.809646	0.0917047	0.329879	0.330435	81676	240862
XIII Diseases of the musculoskeletal system and connective tissue (M13_)	Other overlap syndromes	0.115931	0.0671567	0.0842985	1.07418	0.356287	0.331128	501	365533
XIII Diseases of the musculoskeletal system and connective tissue (M13_)	Other/unspecified soft tissue disorders related to use	overuse and pressure	-0.0267197	0.053198	0.615479	0.210787	0.325	0.331323	800	275212
XIII Diseases of the musculoskeletal system and connective tissue (M13_)	Paget disease	-0.235495	0.140191	0.0929929	1.03155	0.278261	0.33098	115	358014
XIII Diseases of the musculoskeletal system and connective tissue (M13_)	Palindromic rheumatism	-0.016657	0.0893853	0.85217	0.0694739	0.322807	0.330435	285	240862
XIII Diseases of the musculoskeletal system and connective tissue (M13_)	Panniculitis affecting regions of neck and back	-0.0551907	0.0450962	0.221011	0.655586	0.318386	0.331013	1115	270964
XIII Diseases of the musculoskeletal system and connective tissue (M13_)	Panniculitis	unspecified	-0.0108451	0.0901232	0.904216	0.0437276	0.329749	0.331323	279	275212
XIII Diseases of the musculoskeletal system and connective tissue (M13_)	Recurrent dislocation of patella	0.0232642	0.0373994	0.533911	0.272531	0.334043	0.330435	1645	240862
XIII Diseases of the musculoskeletal system and connective tissue (M13_)	Other disorders of patella	-0.0217857	0.0191986	0.256479	0.590949	0.325043	0.330435	6333	240862
XIII Diseases of the musculoskeletal system and connective tissue (M13_)	Patellar tendinitis	-0.0241564	0.0717804	0.73647	0.132845	0.324601	0.331013	439	270964
XIII Diseases of the musculoskeletal system and connective tissue (M13_)	Peroneal tendinitis	-0.0840303	0.0791704	0.288515	0.539831	0.310249	0.331013	361	270964
XIII Diseases of the musculoskeletal system and connective tissue (M13_)	Plantar fascial fibromatosis	-0.00137894	0.0287915	0.961801	0.0169149	0.32948	0.331323	2768	275212
XIII Diseases of the musculoskeletal system and connective tissue (M13_)	Polyarteritis nodosa	-0.0411234	0.110583	0.709983	0.148752	0.321622	0.331128	185	365533
XIII Diseases of the musculoskeletal system and connective tissue (M13_)	Polyarteritis nodosa and related conditions	-0.00539767	0.0778077	0.944694	0.024709	0.329759	0.331128	373	365533
XIII Diseases of the musculoskeletal system and connective tissue (M13_)	Polyarthritis	unspecified	-0.0847299	0.0465522	0.0687432	1.16277	0.311366	0.330435	1047	240862
XIII Diseases of the musculoskeletal system and connective tissue (M13_)	Polyarthropathies	0.0105522	0.00907759	0.245056	0.610734	0.332134	0.330435	32199	240862
XIII Diseases of the musculoskeletal system and connective tissue (M13_)	Polymyalgia rheumatica	-0.0307068	0.025699	0.232141	0.634248	0.323325	0.331128	3501	365533
XIII Diseases of the musculoskeletal system and connective tissue (M13_)	Polymyositis	0.0828851	0.100027	0.407315	0.39007	0.348889	0.331128	225	365533
XIII Diseases of the musculoskeletal system and connective tissue (M13_)	Postprocedural musculoskeletal disorders	not elsewhere classified	0.0116975	0.0362926	0.747216	0.126554	0.333339	0.330934	1725	373303
XIII Diseases of the musculoskeletal system and connective tissue (M13_)	Prepatellar bursitis	0.0518218	0.0432723	0.231083	0.636232	0.343388	0.331323	1210	275212
XIII Diseases of the musculoskeletal system and connective tissue (M13_)	Psoas tendinitis	0.109099	0.146459	0.456328	0.340723	0.357143	0.331013	105	270964
XIII Diseases of the musculoskeletal system and connective tissue (M13_)	Psoriatic arthropathies	0.0196556	0.0268465	0.464079	0.333408	0.334589	0.330435	3186	240862
XIII Diseases of the musculoskeletal system and connective tissue (M13_)	Pyogenic arthritis	0.0809461	0.0335483	0.0158296	1.80053	0.348201	0.330435	2029	240862
XIII Diseases of the musculoskeletal system and connective tissue (M13_)	Radiculopathy	-0.00873427	0.0204424	0.669188	0.174452	0.329369	0.331013	5550	270964
XIII Diseases of the musculoskeletal system and connective tissue (M13_)	Reactive arthropathies	0.0112262	0.0285079	0.693734	0.158807	0.332563	0.330435	2813	240862
XIII Diseases of the musculoskeletal system and connective tissue (M13_)	Recurrent dislocation and subluxation of joint	-0.0246765	0.031983	0.44038	0.356172	0.324107	0.330435	2240	240862
XIII Diseases of the musculoskeletal system and connective tissue (M13_)	Rheumatoid arthritis	-0.000881365	0.0139946	0.949783	0.0223755	0.329068	0.330435	12555	240862
XIII Diseases of the musculoskeletal system and connective tissue (M13_)	Rheumatism	unspecified	-0.0108978	0.0223812	0.626317	0.203206	0.328307	0.331323	4674	275212
XIII Diseases of the musculoskeletal system and connective tissue (M13_)	Rotator cuff syndrome	-0.0176143	0.0102252	0.0849533	1.07082	0.327615	0.331323	24061	275212
XIII Diseases of the musculoskeletal system and connective tissue (M13_)	Other rupture of muscle	0.280479	0.123959	0.0236559	1.62606	0.388514	0.331323	148	275212
XIII Diseases of the musculoskeletal system and connective tissue (M13_)	Sacrococcygeal disorders	not elsewhere classified	-0.0646118	0.0511157	0.206219	0.685672	0.315367	0.331013	872	270964
XIII Diseases of the musculoskeletal system and connective tissue (M13_)	Sacroiliitis	not elsewhere classified	0.066552	0.0403541	0.099106	1.0039	0.34505	0.331013	1394	270964
XIII Diseases of the musculoskeletal system and connective tissue (M13_)	Sciatica+with lumbago	0.00235312	0.011472	0.83748	0.0770256	0.331251	0.331013	18569	270964
XIII Diseases of the musculoskeletal system and connective tissue (M13_)	Scoliosis	0.00980064	0.0300843	0.744597	0.128079	0.332543	0.331013	2529	270964
XIII Diseases of the musculoskeletal system and connective tissue (M13_)	Short Achilles tendon (acquired)	0.00815931	0.0590906	0.890176	0.050524	0.339724	0.331323	652	275212
XIII Diseases of the musculoskeletal system and connective tissue (M13_)	Bursitis of shoulder	-0.0931005	0.0589746	0.114416	0.941515	0.31106	0.331323	651	275212
XIII Diseases of the musculoskeletal system and connective tissue (M13_)	Shoulder lesions	-0.0144293	0.00868903	0.0967877	1.01418	0.328415	0.331323	34594	275212
XIII Diseases of the musculoskeletal system and connective tissue (M13_)	Other shoulder lesions	-0.0227729	0.0292738	0.436612	0.359904	0.325783	0.331323	2663	275212
XIII Diseases of the musculoskeletal system and connective tissue (M13_)	Sicca syndrome [Sjögren]	-0.00752013	0.030292	0.803937	0.0947779	0.328457	0.331128	2495	365533
XIII Diseases of the musculoskeletal system and connective tissue (M13_)	Soft tissue disorders related to use	overuse and pressure	-0.0233581	0.0168535	0.165762	0.780515	0.326014	0.331323	8236	275212
XIII Diseases of the musculoskeletal system and connective tissue (M13_)	Soft tissue disorders	-0.00534839	0.00558311	0.338084	0.470976	0.330075	0.331323	102065	275212
XIII Diseases of the musculoskeletal system and connective tissue (M13_)	Other specified/unspecified soft tissue disorders	-0.0510206	0.0392906	0.1941	0.711974	0.318983	0.331323	1475	275212
XIII Diseases of the musculoskeletal system and connective tissue (M13_)	Other soft tissue disorders	not elsewhere classified	-0.00861088	0.0078591	0.273229	0.563474	0.32903	0.331323	43190	275212
XIII Diseases of the musculoskeletal system and connective tissue (M13_)	Spinal osteochondrosis	0.0176368	0.084259	0.834201	0.0787295	0.336478	0.331013	318	270964
XIII Diseases of the musculoskeletal system and connective tissue (M13_)	Spinal enthesopathy	0.00665489	0.0445909	0.881362	0.0548458	0.333624	0.331013	1145	270964
XIII Diseases of the musculoskeletal system and connective tissue (M13_)	Spinal instabilities	0.0393427	0.051975	0.449077	0.347679	0.33969	0.331013	839	270964
XIII Diseases of the musculoskeletal system and connective tissue (M13_)	Spinal stenosis	0.000980034	0.0116248	0.932813	0.0302052	0.331475	0.331013	18989	270964
XIII Diseases of the musculoskeletal system and connective tissue (M13_)	Other specified/unspecified inflammatory spondylopathies	0.073585	0.0395486	0.0627972	1.20206	0.347721	0.331013	1448	270964
XIII Diseases of the musculoskeletal system and connective tissue (M13_)	Spondylolisthesis/Spondylolysis	-0.0101107	0.0200835	0.61466	0.211365	0.328325	0.331013	5766	270964
XIII Diseases of the musculoskeletal system and connective tissue (M13_)	Spondylopathies in diseases classified elsewhere	0.0589972	0.0887731	0.506316	0.295578	0.344406	0.331013	286	270964
XIII Diseases of the musculoskeletal system and connective tissue (M13_)	Spondylopathies	0.00235608	0.00841658	0.779529	0.108168	0.331788	0.331013	38276	270964
XIII Diseases of the musculoskeletal system and connective tissue (M13_)	Other specified/unspecified spondylopathies	-0.054741	0.0572703	0.339155	0.469602	0.316739	0.331013	693	270964
XIII Diseases of the musculoskeletal system and connective tissue (M13_)	Spondylosis	-0.00990309	0.0111968	0.376448	0.424295	0.328846	0.331013	19892	270964
XIII Diseases of the musculoskeletal system and connective tissue (M13_)	Spontaneous rupture of synovium and tendon	0.0326969	0.031429	0.298182	0.525519	0.338326	0.331323	2313	275212
XIII Diseases of the musculoskeletal system and connective tissue (M13_)	Synovial hypertrophy	not elsewhere classified	0.101333	0.0910603	0.265788	0.575464	0.35348	0.331323	273	275212
XIII Diseases of the musculoskeletal system and connective tissue (M13_)	Disorders of synovium and tendon	0.0031131	0.0109368	0.775917	0.110185	0.331961	0.331323	20492	275212
XIII Diseases of the musculoskeletal system and connective tissue (M13_)	Disorders of synovium and tendon in diseases classified elsewhere	-0.137352	0.0654335	0.0358072	1.44603	0.299622	0.331323	529	275212
XIII Diseases of the musculoskeletal system and connective tissue (M13_)	Systemic disorders of connective tissue in diseases classified elsewhere	-0.173922	0.140957	0.217254	0.663033	0.292035	0.331128	113	365533
XIII Diseases of the musculoskeletal system and connective tissue (M13_)	Systemic connective tissue disorders	-0.0177742	0.0141602	0.209398	0.679027	0.326546	0.331128	11744	365533
XIII Diseases of the musculoskeletal system and connective tissue (M13_)	Systemic sclerosis	-0.0455067	0.0604084	0.451259	0.345574	0.321486	0.331128	619	365533
XIII Diseases of the musculoskeletal system and connective tissue (M13_)	Temporal arteritis	0.0308549	0.0504807	0.541052	0.266761	0.3367	0.331128	891	365533
XIII Diseases of the musculoskeletal system and connective tissue (M13_)	Oher contracture of tendon (sheath)	-0.0720197	0.157361	0.647189	0.188969	0.313187	0.331323	91	275212
XIII Diseases of the musculoskeletal system and connective tissue (M13_)	Other/unspecified synovitis and tenosynovitis	-0.0221724	0.0248787	0.37281	0.428513	0.325729	0.331323	3704	275212
XIII Diseases of the musculoskeletal system and connective tissue (M13_)	Pain in thoracic spine	-0.00805188	0.0222753	0.717746	0.144029	0.328424	0.331013	4651	270964
XIII Diseases of the musculoskeletal system and connective tissue (M13_)	Tibial collateral bursitis [Pellegrini-Stieda]	-0.0320591	0.0913515	0.725631	0.139284	0.324074	0.331013	270	270964
XIII Diseases of the musculoskeletal system and connective tissue (M13_)	Chondrocostal junction syndrome [Tietze]	-0.115287	0.0498714	0.0207951	1.68204	0.303735	0.331097	912	370709
XIII Diseases of the musculoskeletal system and connective tissue (M13_)	Other deformities of toe(s)	0.01759	0.0483957	0.716259	0.14493	0.333333	0.330435	975	240862
XIII Diseases of the musculoskeletal system and connective tissue (M13_)	Torticollis	-0.0238885	0.0701948	0.733618	0.13453	0.323913	0.331013	460	270964
XIII Diseases of the musculoskeletal system and connective tissue (M13_)	Transient synovitis	-0.00652574	0.103903	0.949921	0.0223126	0.330144	0.331323	209	275212
XIII Diseases of the musculoskeletal system and connective tissue (M13_)	Trigger finger	0.0126074	0.0231884	0.586653	0.231619	0.33345	0.331323	4284	275212
XIII Diseases of the musculoskeletal system and connective tissue (M13_)	Trochanteric bursitis	-0.0436046	0.0256404	0.0890143	1.05054	0.320914	0.331323	3529	275212
XIII Diseases of the musculoskeletal system and connective tissue (M13_)	Valgus deformity	not elsewhere classified	-0.143496	0.108659	0.186634	0.729009	0.298429	0.330435	191	240862
XIII Diseases of the musculoskeletal system and connective tissue (M13_)	Varus deformity	not elsewhere classified	0.0519273	0.0872684	0.551823	0.2582	0.340604	0.330435	298	240862
XIII Diseases of the musculoskeletal system and connective tissue (M13_)	Collapsed vertebra	not elsewhere classified	0.132205	0.108297	0.222176	0.653303	0.357513	0.331013	193	270964
XIII Diseases of the musculoskeletal system and connective tissue (M13_)	Villonodular synovitis (pigmented)	-0.165001	0.103323	0.110279	0.957507	0.292453	0.330435	212	240862
XIII Diseases of the musculoskeletal system and connective tissue (M13_)	Wegener granulomatosis	-0.0166238	0.0737622	0.821692	0.0852911	0.329298	0.331128	413	365533
VII Diseases of the eye and adnexa (H7_)	Degenerative macular diseases	drug-induced	-0.0722291	0.1634	0.658461	0.18147	0.315476	0.330989	84	377193
VII Diseases of the eye and adnexa (H7_)	Degenerative macular diseases	0.0411332	0.025803	0.110908	0.955039	0.339379	0.330952	3473	344569
VII Diseases of the eye and adnexa (H7_)	Macular cyst	0.118357	0.0677102	0.0804656	1.09439	0.358452	0.330952	491	344569
VII Diseases of the eye and adnexa (H7_)	Macular hole	-0.0165039	0.0425007	0.697778	0.156283	0.325434	0.330952	1266	344569
VII Diseases of the eye and adnexa (H7_)	Macular pucker	0.0186428	0.0254675	0.464154	0.333338	0.334327	0.330952	3576	344569
Alcohol related diseases	Maternal care for (suspected) damage to fetus from alcohol	0.135478	0.159181	0.394718	0.403713	0.357955	0.330979	88	377189
Neurological endpoints	Memory loss	0.0512645	0.0301467	0.0890369	1.05043	0.340855	0.330948	2526	358429
Comorbidities of Neurological endpoints	Meningitis	-0.0349935	0.0400697	0.382491	0.417379	0.322695	0.33102	1410	373954
Neurological endpoints	Migraine	single triptan purchase ok & required. ICD-code if available is included	0.00477443	0.00834879	0.567409	0.246104	0.331518	0.330923	39387	337890
VI Diseases of the nervous system (G6_)	Migraine	unspecified	drug-induced	-0.162201	0.110514	0.142186	0.847142	0.295699	0.331003	186	377091
Gastrointestinal endpoints	Mucosal proctocolitis	-0.0141696	0.0237025	0.549965	0.259665	0.326071	0.331034	4085	359927
Interstitial lung disease endpoints	Atypical mycobacterium lung infection	0.0154781	0.0881455	0.860611	0.0651933	0.335052	0.330884	291	365074
Other	not yet classified endpoints (same as #MISC)	Myeloproliferative diseases (CML excluded)	-0.00212909	0.0347139	0.951095	0.0217763	0.331479	0.330984	1887	375158
XIV Diseases of the genitourinary system (N14_)	Other abnormal uterine and caginal bleeding	-0.00674892	0.0162155	0.677262	0.169243	0.330239	0.330647	10319	107564
XIV Diseases of the genitourinary system (N14_)	Acute nephritic syndrome	-0.0489595	0.0623636	0.432415	0.364099	0.319294	0.331016	581	371635
XIV Diseases of the genitourinary system (N14_)	Acute renal failure	0.00443837	0.0197779	0.822438	0.0848969	0.332177	0.330966	5908	363177
XIV Diseases of the genitourinary system (N14_)	Amenorrhoea	-0.0060093	0.0325187	0.85339	0.0688527	0.329279	0.330647	2220	107564
XIV Diseases of the genitourinary system (N14_)	Abscess of Bartholin gland	-0.00961232	0.0570945	0.866302	0.0623309	0.328326	0.330256	699	188295
XIV Diseases of the genitourinary system (N14_)	Cyst of Bartholin Gland	-0.00320339	0.0464738	0.945046	0.0245469	0.32891	0.330256	1055	188295
XIV Diseases of the genitourinary system (N14_)	Other and unspecified disease of Bartholin gland	0.00344138	0.0530402	0.948268	0.0230691	0.332094	0.330256	807	188295
XIV Diseases of the genitourinary system (N14_)	Benign mammary dysplasia	-0.0121325	0.023278	0.602227	0.22024	0.326519	0.330235	4329	193973
XIV Diseases of the genitourinary system (N14_)	Other disorders of breast	0.0350405	0.0258678	0.175544	0.755614	0.338551	0.330235	3450	193973
XIV Diseases of the genitourinary system (N14_)	Disorders of breast	0.00385963	0.0121082	0.749906	0.124993	0.331243	0.330235	16897	193973
XIV Diseases of the genitourinary system (N14_)	Calculus of kidney and ureter	-0.00343001	0.01552	0.825088	0.0834997	0.33008	0.330985	9713	366693
XIV Diseases of the genitourinary system (N14_)	Calculus of lower urinary tract	0.0251399	0.0403599	0.533355	0.272984	0.335983	0.330985	1398	366693
XIV Diseases of the genitourinary system (N14_)	All dysplastic lesions of the cervix uteri	-0.0110932	0.0172014	0.518991	0.28484	0.327788	0.330416	8025	202845
XIV Diseases of the genitourinary system (N14_)	Dysplastic lesion of unknown severity of the cervix uteri	-0.0681232	0.0970046	0.482512	0.316492	0.31405	0.330334	242	210628
XIV Diseases of the genitourinary system (N14_)	HSIL lesion of the cervix uteri	0.0000211275	0.020707	0.999186	0.000353698	0.330372	0.330314	5459	205411
XIV Diseases of the genitourinary system (N14_)	LSIL lesion of the cervix uteri	-0.0234894	0.0268277	0.381267	0.418771	0.324758	0.330401	3207	207663
XIV Diseases of the genitourinary system (N14_)	Chronic nephritic syndrome	-0.0253349	0.0453549	0.576441	0.239245	0.325592	0.331016	1098	371635
XIV Diseases of the genitourinary system (N14_)	Chronic kidney disease	0.00496778	0.0161373	0.7582	0.120216	0.332674	0.330966	9073	363177
XIV Diseases of the genitourinary system (N14_)	Chronic tubulo-interstitial nephritis	0.0553319	0.0448037	0.216836	0.663869	0.343788	0.331028	1127	338942
XIV Diseases of the genitourinary system (N14_)	Cystitis	-0.0192133	0.0116339	0.098637	1.00596	0.32632	0.331093	18080	328001
XIV Diseases of the genitourinary system (N14_)	Cyst of kidney	0.0240145	0.0365884	0.511604	0.291066	0.338443	0.330935	1696	373761
XIV Diseases of the genitourinary system (N14_)	Dialysis	-0.0351353	0.0473991	0.458532	0.33863	0.323705	0.330966	1004	363177
XIV Diseases of the genitourinary system (N14_)	Disorders resulting from impaired renal tubular function	0.0993088	0.0512714	0.0527546	1.27774	0.352736	0.330935	859	373761
XIV Diseases of the genitourinary system (N14_)	Endometriosis diagnosis and infertility diagnosis occurring together	0.0331806	0.0268364	0.21631	0.664924	0.337336	0.330162	3206	201035
XIV Diseases of the genitourinary system (N14_)	Endometriosis ASRM stages 1	2	0.00706834	0.0201379	0.725591	0.139308	0.33212	0.330265	5769	205101
XIV Diseases of the genitourinary system (N14_)	Endometriosis ASRM stages 3	4	0.012262	0.0176305	0.486741	0.312702	0.333643	0.330192	7574	203296
XIV Diseases of the genitourinary system (N14_)	Deep endometriosis	-0.0397239	0.0283738	0.161507	0.791809	0.322656	0.330192	2856	203296
XIV Diseases of the genitourinary system (N14_)	Endometriosis of fallopian tube	0.098112	0.103247	0.341977	0.466003	0.35446	0.330647	213	107564
XIV Diseases of the genitourinary system (N14_)	Endometriosis	0.00631602	0.0132506	0.633606	0.198181	0.332546	0.330647	15088	107564
XIV Diseases of the genitourinary system (N14_)	Endometriosis of intestine	-0.0271249	0.0723939	0.707895	0.150031	0.325688	0.330647	436	107564
XIV Diseases of the genitourinary system (N14_)	Unspecified/other endometriosis	-0.0232314	0.0280513	0.407571	0.389797	0.32562	0.330647	2982	107564
XIV Diseases of the genitourinary system (N14_)	Endometriosis of ovary	0.0226813	0.0202748	0.263272	0.579595	0.33646	0.330647	5867	107564
XIV Diseases of the genitourinary system (N14_)	Endometriosis of pelvic peritoneum	0.00134175	0.0206848	0.94828	0.0230633	0.33129	0.330647	5628	107564
XIV Diseases of the genitourinary system (N14_)	Endometriosis of rectovaginal septum and vagina	-0.0391178	0.0308514	0.204819	0.68863	0.32431	0.330647	2456	107564
XIV Diseases of the genitourinary system (N14_)	Adenomyosis (Endometriosis of uterus)	0.00650829	0.0237308	0.78389	0.105745	0.33219	0.330647	4267	107564
XIV Diseases of the genitourinary system (N14_)	Erosion and ectropion of cervix uteri	0.0262269	0.0527492	0.619048	0.208276	0.336747	0.330647	830	107564
XIV Diseases of the genitourinary system (N14_)	Inflammatory diseases of female pelvic organs	0.00122983	0.0106187	0.907798	0.042011	0.330809	0.330256	22575	188295
XIV Diseases of the genitourinary system (N14_)	All dysplastic lesions of the cervix uteri	vagina or vulva	-0.00838513	0.0160749	0.601929	0.220455	0.328276	0.330409	9227	201643
XIV Diseases of the genitourinary system (N14_)	Dysplastic lesion of unknown severity in the cervix uteri	vagina or vulva	-0.0889278	0.0866676	0.304854	0.515908	0.309603	0.330345	302	210568
XIV Diseases of the genitourinary system (N14_)	HSIL lesion of the cervix uteri	vagina or vulva	-0.00367148	0.0197644	0.852631	0.0692389	0.32972	0.330333	5996	204874
XIV Diseases of the genitourinary system (N14_)	LSIL lesion of the cervix uteri	vagina or vulva	-0.0132214	0.0237679	0.578026	0.238053	0.326792	0.330385	4102	206768
XIV Diseases of the genitourinary system (N14_)	Noninflammatory disorders of female genital tract	-0.00399278	0.00669709	0.551044	0.258814	0.32997	0.330647	103306	107564
XIV Diseases of the genitourinary system (N14_)	Female infertility	0.0145534	0.0139899	0.298212	0.525475	0.333549	0.330647	13142	107564
XIV Diseases of the genitourinary system (N14_)	Fistulae involving female genital tract	-0.0124277	0.0732212	0.865224	0.0628715	0.330189	0.330647	424	107564
XIV Diseases of the genitourinary system (N14_)	Pain and other conditions associated with female genital organs and menstrual cycle	0.00561147	0.018699	0.764105	0.116847	0.331637	0.330647	6976	107564
XIV Diseases of the genitourinary system (N14_)	Female genital prolapse	-0.00383021	0.0130985	0.76997	0.113526	0.331887	0.330647	17150	107564
XIV Diseases of the genitourinary system (N14_)	Female pelvic inflammatory disorders in diseases classified elsewhere	-0.0394173	0.152508	0.796051	0.0990591	0.321429	0.330256	98	188295
XIV Diseases of the genitourinary system (N14_)	Female infertility	associated with anovulation	0.0327079	0.0310723	0.292506	0.533865	0.337362	0.330647	2441	107564
XIV Diseases of the genitourinary system (N14_)	Female infertility	cervigal	vaginal	other or unspecified origin	0.0177588	0.0149337	0.234368	0.630102	0.334112	0.330647	11348	107564
XIV Diseases of the genitourinary system (N14_)	Female infertility	tubal origin	0.0406555	0.0394421	0.30265	0.519059	0.339514	0.330647	1483	107564
XIV Diseases of the genitourinary system (N14_)	Female infertility	uterine origin	0.0536901	0.151875	0.723702	0.14044	0.343434	0.330647	99	107564
XIV Diseases of the genitourinary system (N14_)	Galactorrhea	0.0501748	0.091398	0.583026	0.234312	0.341912	0.330235	272	193973
XIV Diseases of the genitourinary system (N14_)	Other disorders of the genitourinary system	-0.0433996	0.0252661	0.0858519	1.06625	0.320904	0.331083	3607	373670
XIV Diseases of the genitourinary system (N14_)	Glomerular disorders in diseases classified elsewhere	-0.0228106	0.0259769	0.379882	0.420351	0.326319	0.331016	3374	371635
XIV Diseases of the genitourinary system (N14_)	Glomerulonephritis	-0.0228415	0.0375461	0.54295	0.26524	0.326174	0.331006	1605	375672
XIV Diseases of the genitourinary system (N14_)	Glomerular diseases	-0.0104563	0.0201603	0.604	0.218963	0.328964	0.331016	5642	371635
XIV Diseases of the genitourinary system (N14_)	Habitual aborter	0.0375983	0.0634201	0.553285	0.257051	0.336252	0.330647	571	107564
XIV Diseases of the genitourinary system (N14_)	Henoch-Schönlein purpura nephritis (HSPN)	0.185993	0.154153	0.227606	0.642816	0.37234	0.330975	94	377183
XIV Diseases of the genitourinary system (N14_)	Hydrocele	-0.034476	0.0213758	0.106778	0.97152	0.325043	0.331958	5221	119297
XIV Diseases of the genitourinary system (N14_)	Hydronephrosis	-0.0243742	0.026474	0.357214	0.447071	0.325956	0.331028	3252	338942
XIV Diseases of the genitourinary system (N14_)	Hypertrophy of breast in women and men	0.0182129	0.0194872	0.349991	0.455943	0.335218	0.331	6105	359487
XIV Diseases of the genitourinary system (N14_)	Hypertrophy of breast	0.0310637	0.0211436	0.141786	0.848368	0.337779	0.330235	5212	193973
XIV Diseases of the genitourinary system (N14_)	IgA nephropathy (IgA glomerulonephritis)	0.0964735	0.0617108	0.117978	0.928198	0.353041	0.330951	592	376685
XIV Diseases of the genitourinary system (N14_)	Impotence	-0.0060141	0.0424307	0.887286	0.0519365	0.333861	0.331958	1264	119297
XIV Diseases of the genitourinary system (N14_)	Inflammatory disease of cervix uteri	-0.0402862	0.0352395	0.252951	0.596964	0.321603	0.330256	1847	188295
XIV Diseases of the genitourinary system (N14_)	Inflammatory disorders of male genital organs	not elsewhere classified	0.0924755	0.0796285	0.245505	0.60994	0.352941	0.331958	357	119297
XIV Diseases of the genitourinary system (N14_)	Inflammatory disorders of breast	-0.0115703	0.0370435	0.754779	0.12218	0.327938	0.330235	1668	193973
XIV Diseases of the genitourinary system (N14_)	Inflammatory disease of uterus	-0.00942943	0.0231462	0.683724	0.165119	0.3288	0.330256	4337	188295
XIV Diseases of the genitourinary system (N14_)	Isolated proteinuria with specified morphological lesion	0.112127	0.0884972	0.205151	0.687926	0.355923	0.331016	288	371635
XIV Diseases of the genitourinary system (N14_)	Other disorders of kidney and ureter	0.0210718	0.0254478	0.407647	0.389716	0.33632	0.330935	3516	373761
XIV Diseases of the genitourinary system (N14_)	Unspecified lump in breast	-0.019714	0.0222835	0.376322	0.42444	0.32696	0.330235	4681	193973
XIV Diseases of the genitourinary system (N14_)	Diseases of male genital organs	-0.00336944	0.00845406	0.690218	0.161014	0.331521	0.331958	47110	119297
XIV Diseases of the genitourinary system (N14_)	Disorders of male genital organs in diseases classified elsewhere	0.0752054	0.125755	0.549818	0.259781	0.352113	0.331958	142	119297
XIV Diseases of the genitourinary system (N14_)	Male infertility	0.0443516	0.0425575	0.297339	0.526748	0.340288	0.331958	1271	119297
XIV Diseases of the genitourinary system (N14_)	Other menopausal disorders	0.0158093	0.0224254	0.480827	0.318011	0.334102	0.330647	4777	107564
XIV Diseases of the genitourinary system (N14_)	Menorrhagia	-0.0134774	0.0115162	0.24188	0.6164	0.328491	0.330647	21496	107564
XIV Diseases of the genitourinary system (N14_)	Irregular menses	0.00438354	0.0120429	0.715861	0.145171	0.331496	0.330497	17228	179322
XIV Diseases of the genitourinary system (N14_)	Excessive	frequent and irregular menstruation	-0.00764851	0.00925425	0.408528	0.388778	0.329409	0.330647	36824	107564
XIV Diseases of the genitourinary system (N14_)	Unspecified nephritic syndrome	0.0855561	0.0621873	0.16889	0.772397	0.350171	0.331016	584	371635
XIV Diseases of the genitourinary system (N14_)	Nephrotic syndrome	-0.0420756	0.051462	0.413582	0.383438	0.321219	0.331016	853	371635
XIV Diseases of the genitourinary system (N14_)	Neuromuscular dysfunction of bladder	-0.0438112	0.0295006	0.137518	0.861641	0.322004	0.331093	2618	328001
XIV Diseases of the genitourinary system (N14_)	Other obstructive and reflux uropathy	-0.0143479	0.0244002	0.556518	0.254521	0.328291	0.331028	3832	338942
XIV Diseases of the genitourinary system (N14_)	Oligomenorrhoea	-0.0273156	0.0465143	0.557036	0.254117	0.323474	0.330647	1065	107564
XIV Diseases of the genitourinary system (N14_)	Orchitis and epididymitis	0.01599	0.0293004	0.585252	0.232657	0.335737	0.331958	2688	119297
XIV Diseases of the genitourinary system (N14_)	Other disorders of bladder	0.00381444	0.0258125	0.88252	0.0542753	0.333333	0.331093	3435	328001
XIV Diseases of the genitourinary system (N14_)	Other disorders of male genital organs	-0.0216776	0.0491907	0.659441	0.180824	0.326923	0.331958	936	119297
XIV Diseases of the genitourinary system (N14_)	Other specified disorders of kidney and ureter	-0.0996026	0.0508413	0.0501026	1.30014	0.308571	0.330935	875	373761
XIV Diseases of the genitourinary system (N14_)	Other female pelvic inflammatory diseases	-0.00844554	0.0213622	0.692585	0.159527	0.328905	0.330256	5117	188295
XIV Diseases of the genitourinary system (N14_)	Other inflammation of vagina/vulva	0.000223744	0.0475894	0.996249	0.00163223	0.330207	0.330256	1013	188295
XIV Diseases of the genitourinary system (N14_)	Other noninflammatory disorders of cervix uteri	0.00581749	0.0403718	0.885423	0.0528491	0.332749	0.330647	1426	107564
XIV Diseases of the genitourinary system (N14_)	Other and unspecified noninflammatory disorders of ovary	fallopian tube and broad ligament	-0.0631951	0.0542456	0.244027	0.612562	0.316195	0.330647	778	107564
XIV Diseases of the genitourinary system (N14_)	Other noninflammatory disorders of uterus	except cervix	-0.0226032	0.0174396	0.194947	0.710084	0.327405	0.330647	8752	107564
XIV Diseases of the genitourinary system (N14_)	Other noninflammatory disorders of vagina	-0.0784091	0.0314729	0.0127268	1.89528	0.313825	0.330647	2358	107564
XIV Diseases of the genitourinary system (N14_)	Other noninflammatory disorders of vulva and perineum	-0.032325	0.0296051	0.274889	0.560843	0.323872	0.330647	2660	107564
XIV Diseases of the genitourinary system (N14_)	Other disorders of penis	0.0468509	0.0295314	0.112631	0.948341	0.341657	0.331958	2643	119297
XIV Diseases of the genitourinary system (N14_)	Ovarian hyperstimulation (induction)	-0.0593798	0.0723817	0.412005	0.385098	0.317661	0.330101	436	197728
XIV Diseases of the genitourinary system (N14_)	Torsion of ovary	ovarian pedicle and fallopian tube	-0.0583851	0.059716	0.328216	0.48384	0.316978	0.330647	642	107564
XIV Diseases of the genitourinary system (N14_)	Ovarian cyst	0.000402128	0.011519	0.972151	0.0122661	0.331348	0.330647	20750	107564
XIV Diseases of the genitourinary system (N14_)	Redundant prepuce	phimosis and paraphimosis	-0.0129253	0.0186917	0.489254	0.310466	0.328401	0.331958	6859	119297
XIV Diseases of the genitourinary system (N14_)	Polyp of the female genital tract	-0.0181775	0.0137377	0.185774	0.731016	0.327488	0.330647	14324	107564
XIV Diseases of the genitourinary system (N14_)	Postmenopausal atrophic vaginitis	-0.00352118	0.030617	0.908439	0.041704	0.331472	0.330647	2534	107564
XIV Diseases of the genitourinary system (N14_)	Postmenopausal bleeding	-0.00889089	0.0154404	0.564737	0.248154	0.330729	0.330647	11582	107564
XIV Diseases of the genitourinary system (N14_)	Premenstrual syndrome	0.136178	0.0959475	0.155812	0.8074	0.360324	0.330647	247	107564
XIV Diseases of the genitourinary system (N14_)	Prolapse and hernia of ovary and fallopian tube	0.0174256	0.0452945	0.700447	0.154625	0.336214	0.330647	1157	107564
XIV Diseases of the genitourinary system (N14_)	Other disorders of prostate	-0.0336025	0.0486543	0.489792	0.309988	0.320888	0.331958	991	119297
XIV Diseases of the genitourinary system (N14_)	Inflammatory diseases of prostate (prostatitis)	0.0221246	0.0249616	0.37543	0.425471	0.337116	0.331958	3760	119297
XIV Diseases of the genitourinary system (N14_)	Hyperplasia of prostate	-0.00517658	0.0108451	0.633135	0.198504	0.331718	0.331958	30066	119297
XIV Diseases of the genitourinary system (N14_)	Acute tubulo-interstitial nephritis	-0.0110487	0.0101299	0.275406	0.560027	0.328693	0.331028	23912	338942
XIV Diseases of the genitourinary system (N14_)	Recurrent and persistent haematuria	-0.000908682	0.102157	0.992903	0.0030932	0.331019	0.331016	216	371635
XIV Diseases of the genitourinary system (N14_)	Unspecified renal colic	0.109127	0.121578	0.369402	0.432501	0.355263	0.330985	152	366693
XIV Diseases of the genitourinary system (N14_)	Renal tubulo-interstitial diseases	-0.00325874	0.00820452	0.691229	0.160378	0.33061	0.331028	38335	338942
XIV Diseases of the genitourinary system (N14_)	Renal tubulo-interstitial disorders in diseases classified elsewhere	0.112546	0.0957449	0.239804	0.620144	0.357724	0.331028	246	338942
XIV Diseases of the genitourinary system (N14_)	Other renal tubulo-interstitial diseases	0.0485275	0.0584321	0.40626	0.391196	0.342383	0.331028	663	338942
XIV Diseases of the genitourinary system (N14_)	Renal failure	0.000171923	0.0130916	0.989522	0.00457447	0.331483	0.330966	14100	363177
XIV Diseases of the genitourinary system (N14_)	Unspecified kidney failure	-0.0332443	0.0297914	0.264464	0.577634	0.323847	0.330966	2577	363177
XIV Diseases of the genitourinary system (N14_)	Salpingitis and oophoritis	-0.00192921	0.0201412	0.923692	0.0344727	0.330444	0.330256	5768	188295
XIV Diseases of the genitourinary system (N14_)	Spermatocele	-0.0318493	0.032356	0.324948	0.488186	0.326107	0.331958	2214	119297
XIV Diseases of the genitourinary system (N14_)	Torsion of testis	0.0646808	0.0658684	0.326114	0.48663	0.3431	0.331958	529	119297
XIV Diseases of the genitourinary system (N14_)	Tubulo-interstitial nephritis	not specified as acute or chronic	0.0356647	0.0328279	0.277295	0.557058	0.338419	0.331028	2110	338942
XIV Diseases of the genitourinary system (N14_)	Ulcer of vagina/vulva	-0.0120776	0.063753	0.849746	0.0707111	0.327679	0.330256	560	188295
XIV Diseases of the genitourinary system (N14_)	Unspecified contracted kidney	0.107469	0.125819	0.39302	0.405585	0.355634	0.330935	142	373761
XIV Diseases of the genitourinary system (N14_)	Urethral stricture	-0.16115	0.0381447	0.0000239254	4.62114	0.29676	0.331093	1597	328001
XIV Diseases of the genitourinary system (N14_)	Other disorders of urethra and urinary system	0.00293939	0.0089457	0.742472	0.12932	0.331458	0.331093	32905	328001
XIV Diseases of the genitourinary system (N14_)	Urethritis and urethral syndrome	-0.0177465	0.0605766	0.769552	0.113762	0.32711	0.331093	616	328001
XIV Diseases of the genitourinary system (N14_)	Other diseases of urinary system	-0.00340952	0.00744928	0.647169	0.188982	0.330273	0.331093	49276	328001
XIV Diseases of the genitourinary system (N14_)	Uterine polyps	-0.0230113	0.0285937	0.420954	0.375765	0.325845	0.330647	2871	107564
XIV Diseases of the genitourinary system (N14_)	All dysplastic lesions of the vagina	-0.032064	0.059596	0.590561	0.228735	0.322933	0.330338	641	210229
XIV Diseases of the genitourinary system (N14_)	HSIL lesion of the vagina	-0.050197	0.0823893	0.542348	0.265722	0.31791	0.330335	335	210535
XIV Diseases of the genitourinary system (N14_)	LSIL lesion of the vagina	-0.0335447	0.0811304	0.679265	0.167961	0.322674	0.330328	344	210526
XIV Diseases of the genitourinary system (N14_)	Vaginitis/vulvovaginitis/vulvitis/abscess of vulva	0.0184588	0.0224117	0.410154	0.387053	0.334015	0.330256	4648	188295
XIV Diseases of the genitourinary system (N14_)	All dysplastic lesions of the vulva	0.0358447	0.0450662	0.426393	0.37019	0.338104	0.330274	1118	209752
XIV Diseases of the genitourinary system (N14_)	HSIL lesion of the vulva	-0.0144534	0.0759055	0.848986	0.0710997	0.328645	0.330319	391	210479
XIV Diseases of the genitourinary system (N14_)	LSIL lesion of the vulva	0.0849279	0.0543181	0.117929	0.92838	0.348052	0.330251	770	210100
XIV Diseases of the genitourinary system (N14_)	Vulvovaginal ulceration/inflammation in other diseases	0.0869653	0.0391624	0.0263755	5788-01-01	0.349063	0.330256	1494	188295
Gastrointestinal endpoints	Nonalcoholic fatty liver disease	0.0411531	0.0315566	0.192197	0.716253	0.340879	0.330926	2275	375002
Gastrointestinal endpoints	Nonalcoholic steatohepatitis	0.134703	0.119778	0.260755	0.583767	0.359873	0.330974	157	377120
Rheuma endpoints	Other necrotizing vasculopathies (FG)	0.0179872	0.0370045	0.626908	0.202796	0.333933	0.330625	1668	285035
Comorbidities of Gastrointestinal endpoints	Other degenerative diseases of the nervous system	0.0198175	0.0142214	0.163468	0.786567	0.334715	0.330241	13086	212179
Interstitial lung disease endpoints	Non-invasive ventilation	0.00241835	0.0206168	0.906622	0.0425736	0.335946	0.331717	6315	164315
Asthma and related endpoints	Non-allergic asthma (mode) (more control exclusions)	-0.00961493	0.0181423	0.59613	0.224659	0.328363	0.330674	7143	202399
XV Pregnancy	childbirth and the puerperium (O15_)	Failed attempted abortion	-0.0779291	0.0825449	0.345128	0.46202	0.314371	0.331319	334	149622
XV Pregnancy	childbirth and the puerperium (O15_)	Medical abortion	-0.0215917	0.00885295	0.0147313	1.83176	0.326395	0.331319	36232	149622
XV Pregnancy	childbirth and the puerperium (O15_)	Other abortion	0.0499374	0.101023	0.621082	0.206851	0.342342	0.331319	222	149622
XV Pregnancy	childbirth and the puerperium (O15_)	Spontaneous abortion	0.00120876	0.0122449	0.921364	0.0355687	0.331512	0.331319	16906	149622
XV Pregnancy	childbirth and the puerperium (O15_)	Unspecified abortion	0.00326929	0.0393447	0.933777	0.0297567	0.332881	0.331319	1475	149622
XV Pregnancy	childbirth and the puerperium (O15_)	Other disorders of amniotic fluid and membranes	-0.0298366	0.0239679	0.213184	0.671245	0.325145	0.331121	4132	168929
XV Pregnancy	childbirth and the puerperium (O15_)	Abnormal findings on antenatal screening of mother	-0.0217805	0.0338801	0.52031	0.283738	0.328285	0.331162	2047	179899
XV Pregnancy	childbirth and the puerperium (O15_)	Antepartum haemorrhage	not elsewhere classified	0.0102786	0.0305174	0.73626	0.132969	0.3328	0.331121	2500	168929
XV Pregnancy	childbirth and the puerperium (O15_)	Infections of breast associated with childbirth	0.0491689	0.0493656	0.319243	0.495879	0.342217	0.330329	938	202267
XV Pregnancy	childbirth and the puerperium (O15_)	Other disorders of breast and lactation associated with childbirth	-0.0364341	0.0670505	0.586866	0.231461	0.322134	0.330329	506	202267
XV Pregnancy	childbirth and the puerperium (O15_)	Complications following abortion and ectopic and molar pregnancy	0.0772525	0.0476467	0.10494	0.979059	0.348606	0.331319	1004	149622
XV Pregnancy	childbirth and the puerperium (O15_)	Complications of labour and delivery	-0.00116663	0.00795548	0.883412	0.0538366	0.329944	0.330425	48093	162777
XV Pregnancy	childbirth and the puerperium (O15_)	Complications predominantly related to the puerperium	-0.00151548	0.0166019	0.927267	0.0327951	0.330001	0.330329	8603	202267
XV Pregnancy	childbirth and the puerperium (O15_)	Other abnormal products of conception	-0.0214564	0.0146026	0.141737	0.848516	0.326694	0.331319	11716	149622
XV Pregnancy	childbirth and the puerperium (O15_)	Single delivery by caesarean section	-0.0141374	0.0147929	0.339231	0.469505	0.328715	0.331614	12596	92306
XV Pregnancy	childbirth and the puerperium (O15_)	Single delivery by forceps and vacuum extractor	0.0212884	0.0185314	0.250651	0.60093	0.336042	0.331614	7630	92306
XV Pregnancy	childbirth and the puerperium (O15_)	Multiple delivery	-0.0374978	0.0315679	0.234895	0.629127	0.323868	0.331614	2342	92306
XV Pregnancy	childbirth and the puerperium (O15_)	Other assisted single delivery	-0.0620822	0.0739782	0.40136	0.396466	0.317422	0.331614	419	92306
XV Pregnancy	childbirth and the puerperium (O15_)	Perineal laceration during delivery	-0.011213	0.0221559	0.612789	0.212689	0.328502	0.330425	4933	162777
XV Pregnancy	childbirth and the puerperium (O15_)	Single spontaneous delivery	-0.013561	0.00684888	0.0476991	1.32149	0.329181	0.331614	106627	92306
XV Pregnancy	childbirth and the puerperium (O15_)	Eclampsia	-0.0185535	0.0706954	0.79298	0.100738	0.326327	0.330537	452	194266
XV Pregnancy	childbirth and the puerperium (O15_)	Excessive vomiting in pregnancy	0.0088176	0.03132	0.778302	0.108852	0.332486	0.331162	2361	179899
XV Pregnancy	childbirth and the puerperium (O15_)	Pre-existing hypertension complicating pregnancy	childbirth and the puerperium	-0.0154775	0.0322179	0.630944	0.200009	0.327036	0.330537	2223	194266
XV Pregnancy	childbirth and the puerperium (O15_)	Failed induction of labour	0.0237356	0.0396545	0.549465	0.26006	0.336388	0.330425	1473	162777
XV Pregnancy	childbirth and the puerperium (O15_)	False labour	-0.00378188	0.0136337	0.781478	0.107083	0.330941	0.331121	14282	168929
[truncated: 351 more rows]
[truncated: 5 more columns]

## Sheet: Figure 2
Figure 2f
RT-qPCR		Replication				Replication					Relative expression
	tissue	Ct	Ct	Ct	Target	Ct	Ct	Ct	Target		Replication	Replication	Replication	Avarage	s.e.m.
	WT2	31.74	31.58	31.64	RFX6	17.61	17.55	17.71	GAPDH	17.6233	0.823591	0.920188	0.882703	0.875494	0.0281171
	WT1	31.96	31.65	31.94		18.07	18.05	17.92		18.0133	0.926588	1.1487	0.939523	1.00494	0.0719779
	WT3	31.94	31.29	31.59	RFX6	17.36	17.36	17.45	GAPDH	17.39	0.609909	0.95705	0.777366	0.781442	0.100232
	WT1	31.96	31.65	31.94		18.07	18.05	17.92		18.0133	0.926588	1.1487	0.939523	1.00494	0.0719779
	KO1	28.35	28.26	27.93	RFX6	14.99	14.9	14.83	GAPDH	14.9067	1.31342	1.39797	1.75727	1.48955	0.136063
	WT1	31.96	31.65	31.94		18.07	18.05	17.92		18.0133	0.926588	1.1487	0.939523	1.00494	0.0719779
	KO2	28.36	28.01	28	RFX6	15.52	15.5	15.46	GAPDH	15.4933	1.95884	2.49666	2.51403	2.32318	0.182237
	WT1	31.96	31.65	31.94		18.07	18.05	17.92		18.0133	0.926588	1.1487	0.939523	1.00494	0.0719779
	KO3	28.32	28.25	28.08	RFX6	15.21	15.21	15.07	GAPDH	15.1633	1.60214	1.68179	1.89212	1.72535	0.0864953
	WT1	31.96	31.65	31.94		18.07	18.05	17.92		18.0133	0.926588	1.1487	0.939523	1.00494	0.0719779

## Sheet: Figure 3
Figure 3b
Cell proliferation (XTT assay)
Day1	Group	Empty vector	RFX6
	Replication	0.041	0.043
		0.048	0.062
		0.036	0.044
		0.041	0.048
		0.038	0.043
	P value		0.121133
Day3	Replication	0.086	0.086
		0.094	0.101
		0.082	0.088
		0.064	0.199
		0.109	0.188
	P value		0.121318
Day5	Replication	0.174	0.293
		0.162	0.267
		0.199	0.318
		0.167	0.286
		0.167	0.278
	P value		5.47006e-06
Day7	Replication	0.23	0.646
		0.346	0.612
		0.387	0.519
		0.266	0.651
	P value		0.000716127
Figure 3c
cell colony formation
	replication	replication	replication	mean	STDEV	P value
Empty vector	50	54	61	55	5.56776
RFX6	122	116	118	118.667	3.05505	6.45723e-05
Figure 3d
cell migration assay
	replication	replication	replication	replication	replication	mean	STDEV	P value
Empty vector	95	73	83	75	76	80.4	8.98888
RFX6	206	230	227	235	249	229.4	15.566	7.39946e-08
cell invasion assay
	replication	replication	replication	replication	replication	mean	STDEV	P value
Empty vector	76	84	60	80	72	74.4	9.20869
RFX6	162	147	135	178	164	157.2	16.5741	1.01355e-05
Figure 3g
Nude mice tumor volume
Days	Empty vector				RFX6				P value
6	2.32	6.01	0	14.06	0.86	13.73	8.39	20.67	0.346116
9	13.37	14.76	19.07	20.02	27.54	42.27	19.1	56.21	0.0583871
13	17.46	16.81	11.77	25.16	36.05	41.1	36.5	41.55	0.000529759
16	46.06	38.65	25.17	61.3	109.04	98.46	158.65	116.41	0.00217057
20	136.2	126.87	62.76	95.74	181.62	245.19	329.35	224.75	0.00733899
Figure 3h
Nude mice tumor weight
	Empty vector				RFX6				P value
	50.9	42.15	23.07	15.05	43.92	56.51	65.15	85.2	0.0470438
Figure 3j
Lung met. BLI
Weeks	Empty vector						RFX6						P value
0	13400000	18800000	19800000	7410000	9180000	52300000	61700000	48000000	57000000	39600000	72900000		0.00341337
3	1794000	472700	1610000	7261000	150200	2637000	1991000	157600	5478000	638500	1644000	1192000	0.726671
4	9243000	1128000	839500	4005000	338700	13570000	76870000	1702000	84840000	12180000	7622000	28960000	0.0701952
5	27920000	13380000	16480000	29770000	1170000	19710000	305300000	248900000	92640000	35360000	224200000		0.0060873
6	82200000	121000000	18340000	2418000	43820000		495900000	479300000	251700000	312100000	580000000		0.000449235
Figure 3k
Number of GFP positive cells
	Empty vector					RFX6					P value
	1529	2054	1676	1440	1750	3200	5633	3510	4665	4137	0.00045489

## Sheet: Figure 4
Figure 4a
RNA-seq
Tag	baseMean	log2FoldChange	lfcSE	stat	pvalue	padj
RFX6	237.255	6.98803	0.591684	11.8104	3.44893e-32	4.27357e-28
PPFIA4	53.2758	-2.44423	0.511313	-4.7803	1.75035e-06	0.0012758
HOXA10	207.725	1.00237	0.236399	4.24016	2.23365e-05	0.0118657
Figure 4b
RT-qPCR			Replication				Replication					Relative expression
	cell	treatment	Ct	Ct	Ct	Target	Ct	Ct	Ct	Target		Replication	Replication	Replication	Avarage	s.e.m.	p value
	22RV1	RFX6	23.58	23.59	23.53	HOXA10	15.96	15.96	16.01	β-actin	15.9767	2.32409	2.30804	2.40605	2.34606	0.0303511
	22RV1	empty vector	25.48	25.28	25.3		16.55	16.54	16.51		16.5333	0.915945	1.05214	1.03766	1.00192	0.0431886	1.41259e-05
	22RV1	RFX6 shRNA1	24.86	25.06	25.45	HOXA10	15.83	15.47	15.57	GAPDH	15.6233	0.224793	0.195693	0.149339	0.189942	0.0219705
	22RV1	control shRNA	23.06	22.97	22.78		16.1	15.88	15.58		15.8533	0.918064	0.97716	1.11471	1.00331	0.0582528	0.000198159
	22RV1	RFX6 shRNA2	23.94	24	24.17	HOXA10	15.48	14.89	14.8	GAPDH	15.0567	0.287175	0.275476	0.244855	0.269169	0.0126171
	22RV1	control shRNA	23.06	22.97	22.78		16.1	15.88	15.58		15.8533	0.918064	0.97716	1.11471	1.00331	0.0582528	0.000249616
Figure 4d
normalized luciferase activity
	Replication			mean	STDEV	P value
empty vector	1.03017	1.12644	0.843364	0.99999	0.14393
empty vector+RFX6	1.06725	0.783148	0.772826	0.874409	0.167088	0.379818
HOXA10	9.57474	11.7277	8.59034	9.96427	1.60456
HOXA10+RFX6	16.4731	18.5438	16.5667	17.1945	1.16941	0.0032305
HOXA10(del1)	7.538	6.30607	6.91144	6.9185	0.615995
HOXA10(del1)+RFX6	8.03559	5.52921	5.69276	6.41918	1.40223	0.602454
HOXA10(del2)	10.2717	9.80416	9.75218	9.94267	0.286101
HOXA10(del2)+RFX6	9.70854	8.70156	10.1794	9.52982	0.754945	0.425812
HOXA10(del3)	13.5616	12.0083	10.8621	12.144	1.35483
HOXA10(del3)+RFX6	21.8791	21.3105	22.786	21.9919	0.744145	0.000383428
HOXA10(del4)	10.8535	12.0675	12.122	11.681	0.717149
HOXA10(del4)+RFX6	16.9002	15.1183	14.1156	15.378	1.41038	0.0155127
Figure 4e
ChIP-qPCR			Replication				Replication					Fold enrichment
Cell line	Treatment	Factor	Ct	Ct	Ct	Target	Ct	Ct	Ct	Target		Replication	Replication	Replication	Avarage	s.e.m.
22Rv1	RFX6-V5	V5	24.2	24.59	24.33	HOXA10 site1	21.83	21.78	21.87	ChIP negative control	21.8267	1.64718	1.25701	1.50525	1.46981	0.114017
22Rv1	RFX6-V5	IgG	24.74	24.87	24.73		21.51	21.84	21.71		21.6867	1.02811	0.939523	1.03526	1.00097	0.0307915
22Rv1	RFX6-V5	V5	24.88	25.01	24.88	HOXA10 site2	21.83	21.78	21.87	ChIP negative control	21.8267	1.30134	1.18921	1.30134	1.26396	0.0373782
22Rv1	RFX6-V5	IgG	25.21	25.14	25.01		21.51	21.84	21.71		21.6867	0.939523	0.986233	1.07923	1.00166	0.0410607
22Rv1	RFX6-V5	V5	25.05	25.24	25.11	HOXA10 site1+site2	21.83	21.78	21.87	ChIP negative control	21.8267	1.60214	1.40444	1.53688	1.51449	0.0581571
22Rv1	RFX6-V5	IgG	25.79	25.56	25.42		21.51	21.84	21.71		21.6867	0.870551	1.02101	1.12506	1.00554	0.0738763

## Sheet: Figure 5
Figure 5c
RT-qPCR		Replication				Replication					Relative expression
	tissue	Ct	Ct	Ct	Target	Ct	Ct	Ct	Target		Replication	Replication	Replication	Avarage	s.e.m.
	WT2	28.47	28.14	28.09	HOXA10	18.95	18.82	18.87	GAPDH	18.88	1.54756	1.94531	2.01391	1.8356	0.14537
	WT1	29.96	29.61	29.83		19.65	19.5	19.59		19.58	0.895025	1.14076	0.97942	1.00507	0.0720886
	WT3	28.17	28.94	28.05	HOXA10	18.79	18.54	18.58	GAPDH	18.6367	1.60956	0.943874	1.74917	1.4342	0.248453
	WT1	29.96	29.61	29.83		19.65	19.5	19.59		19.58	0.895025	1.14076	0.97942	1.00507	0.0720886
	KO1	24.63	24.64	24.54	HOXA10	16.16	16.18	16.49	GAPDH	16.2767	3.64689	3.6217	3.88164	3.71674	0.0827689
	WT1	29.96	29.61	29.83		19.65	19.5	19.59		19.58	0.895025	1.14076	0.97942	1.00507	0.0720886
	KO2	23.14	23.07	23.2	HOXA10	15.74	15.67	15.63	GAPDH	15.68	6.77396	7.11074	6.49802	6.79424	0.177168
	WT1	29.96	29.61	29.83		19.65	19.5	19.59		19.58	0.895025	1.14076	0.97942	1.00507	0.0720886
	KO3	23.17	23.18	23.52	HOXA10	16.07	15.96	15.95	GAPDH	15.9933	8.24394	8.18699	6.46806	7.633	0.582699
	WT1	29.96	29.61	29.83		19.65	19.5	19.59		19.58	0.895025	1.14076	0.97942	1.00507	0.0720886
Figure 5f
Cell proliferation (XTT assay)
Days	Control shRNA					HOXA10 shRNA1					HOXA10 shRNA2					P value(Ctrl vs sh1)	P value(Ctrl vs sh2)
1	0.106	0.1	0.107	0.101	0.124	0.107	0.115	0.113	0.1	0.104	0.093	0.114	0.092	0.101	0.109
3	0.096	0.097	0.096	0.099	0.096	0.079	0.076	0.081	0.08	0.079	0.089	0.082	0.085	0.08	0.092
5	0.134	0.164	0.166	0.169	0.173	0.102	0.112	0.113	0.104	0.107	0.099	0.096	0.093	0.101	0.094
7	0.247	0.244	0.248	0.256	0.237	0.132	0.131	0.118	0.136	0.137	0.104	0.115	0.102	0.121	0.133
9	0.457	0.388	0.405	0.449	0.423	0.18	0.163	0.16	0.178	0.176	0.133	0.145	0.137	0.154	0.147	7.27733e-08	2.96894e-08
Figure 5g
cell colony formation
	replication	replication	replication	mean	STDEV	P value(vs ctrl)
Control shRNA	206	213	216	211.667	5.1316
HOXA10 shRNA1	108	110	105	107.667	2.51661	6.04054e-06
HOXA10 shRNA2	94	105	95	98	6.08276	1.58462e-05
Figure 5h
cell migration assay
	replication	replication	replication	replication	replication	mean	STDEV	P value
Control shRNA	153	148	163	145	157	153.2	7.15542
HOXA10 shRNA1	61	77	55	63	51	61.4	9.93982	1.62573e-07
HOXA10 shRNA2	46	37	49	55	58	49	8.21584	2.40483e-08
cell invasion assay
	replication	replication	replication	replication	replication	mean	STDEV	P value
Control shRNA	68	47	58	61	72	61.2	9.67988
HOXA10 shRNA1	13	12	15	8	5	10.6	4.03733	4.80515e-06
HOXA10 shRNA2	20	23	26	32	24	25	4.47214	6.35689e-05
Figure 5j
Cell proliferation (XTT assay)
Days	Empty vector					HOXA10					P value
1	0.083	0.086	0.089	0.087	0.087	0.085	0.08	0.088	0.092	0.107
3	0.155	0.169	0.154	0.144	0.15	0.145	0.166	0.177	0.156	0.164
5	0.227	0.229	0.235	0.231	0.232	0.268	0.26	0.254	0.291	0.27
7	0.446	0.446	0.466	0.505	0.467	0.526	0.54	0.52	0.57	0.575	0.000874636
Figure 5k
cell colony formation
	replication	replication	replication	mean	STDEV	P value
Empty vector	74	61	60	65	7.81025
HOXA10	124	144	131	133	10.1489	0.000776397
Figure 5l
cell migration assay
	replication	replication	replication	replication	replication	mean	STDEV	P value
Empty vector	58	63	71	54	60	61.2	6.37966
HOXA10	124	117	136	140	146	132.6	11.8659	2.35832e-06
cell invasion assay
	replication	replication	replication	replication	replication	mean	STDEV	P value
Empty vector	61	43	60	45	55	52.8	8.37854
HOXA10	124	98	117	118	98	111	12.1655	2.16709e-05

## Sheet: Figure 6
Figure 6c
Nude mice tumor weight
							P value(vs control)	P value(vs RFX6+control shRNA)
Empty vector+ control shRNA	250	463.6	425.6	451	455.3	327.8
Empty vector+ shHOXA10	280	177.1	94.9	19.2	32.1	199.4	0.000761529
RFX6+ control shRNA	581.3	636.1	630.9	867.5	728	520.4	0.00150023
RFX6+ shHOXA10	84	275.1	258.2	246.8	77.5	132.3		1.58174e-05
Figure 6d
Nude mice tumor volume
Days	Empty vector+ control shRNA						Empty vector+ shHOXA10						RFX6+ control shRNA						RFX6+ shHOXA10
4	3.16	7.21	6.78	3.01	3.69	6.56	0	0	2.7	1.26	2.53	3.6	11.57	4.58	6.96	1.29	4.11	9.87	0	1.33	5.38	6.02	10.45	12.03
7	2.32	8.36	5.34	2.51	3.69	6.95	1.46	0	4.15	0.51	1.77	3.46	5.11	1.55	3.01	3.61	5.4	12.11	0.71	2.27	1.26	1.43	4.44	6.59
10	18.61	20.73	12.67	8.16	26.59	13.71	2.57	0.87	7.24	2.45	4.77	8.61	18.72	5.13	19.12	25.5	6.4	54.88	1.53	3.08	4.22	8.64	5.14	12.07
13	21.42	49.78	22.16	12.75	55.9	36.34	3.46	5.23	13.06	0	2.1	8.1	42.4	15.08	46	57.37	11.45	63.91	1.08	6.21	7.62	8.53	3.09	20.81
16	42.84	63.57	35.74	24.58	78.02	45.09	4.55	10.07	10.89	1.55	2.85	12.03	41.87	46.5	64.59	53.92	56.33	113.46	2.11	8.1	19.88	17.31	11.01	32.47
19	55.46	125.54	53.04	47.23	88.81	46.59	13.26	26.47	10.53	2.6	5.34	26.69	74.63	64.89	114.5	110.09	89.25	95.78	5.23	25.42	30.95	34.47	20.06	36.4
22	78.02	75.02	73.81	81.62	125.21	51.93	32.97	39.54	10.14	3.25	13.39	39.37	102.99	110.83	138.64	180.12	208.29	105.98	6.1	30.93	50.76	41.3	49.4	41.91
25	96.35	174.98	158.88	113.47	123.02	159.07	110.85	95.62	61.31	6.12	20.11	48.03	205.64	256.13	198.31	214.62	313.15	158.58	34.12	113.31	81.23	104.24	56.66	42.98
P value(control vs shHOXA10)	0.00328329
P value(control vs RFX6)	0.00639005
P value(RFX6 vs RFX6+shHOXA10)	0.000142041
Figure 6g
Lung met. BLI
Weeks	Empty vector+ control shRNA						Empty vector+ shHOXA10						RFX6+ control shRNA						RFX6+ shHOXA10
0	886000	2690000	9380000	3440000	1810000	24100000	6150000	420000	3200000	1990000	42400000	87200000	8580000	3250000	8980000	3910000	14900000	7740000	17500000	58300000	17300000	33200000	3230000	11700000
5	121600	158500	192900	97700	96800	251700	87550	105000	100500	80850	102500	142100	73770	98610	1007000	73390	108200	189500	91000	177400	126200	70670	68160	140100
6	449200	1965000	99680	1141000	80520	161900	199400	109000	163200	62500	285600	813200	350800	1035000	7979000	219900	1170000	3379000	208700	3433000	353200	445600	69420	145800
7	2646000	2843000	1103000	2272000	1288000	1564000	204500	296200	139900	180600	123700	2806000	7104000	46570000	26590000	47350000	2963000	49880000	296300	179600	143400	297800	277300	131500
8	6821000	8013000	10850000	10690000	1293000		343900	368100	232300	2862000			129900000	89080000	113300000	80570000			64650	69510	77500	148900
P value(control vs shHOXA10)	0.01492
P value(control vs RFX6)	3.05446e-05
P value(RFX6 vs RFX6+shHOXA10)	9.62854e-05

## Sheet: Figure 7
Figure 7g
cell migration assay
Treatment	Empty vector					RFX6					P value
DMSO	115	127	101	125	123	260	237	236	289	257	1.32732e-06
Asiaticoside	98	87	94	105	96	102	88	95	77	83	0.220934
Disitertide	56	71	66	73	77	138	124	158	119	140	2.41077e-05
Pirfenidone	62	45	60	55	52	60	61	57	53	48	0.801998
cell invasion assay
Treatment	Empty vector					RFX6					P value
DMSO	64	55	67	79	88	144	138	152	157	160	3.56343e-06
Asiaticoside	92	90	91	81	96	85	72	95	86	99	0.636134
Disitertide	50	56	43	47	48	88	83	87	89	75	5.16381e-06
Pirfenidone	55	60	55	58	45	58	60	60	53	62	0.219602
Figure 7h
HOXA10 DNA-binding positional weight matrix
	A	497	533	14	742	392	11	1437	1437	1437	1437	337
	C	251	129	177	1437	6	2	13	0	28	150	436
	G	941	1437	4	2	1045	5	0	0	0	65	123
	T	213	4	1437	0	0	1437	210	6	0	394	541
normalized luciferase activity
	Replication			mean	STDEV	P value
empty vector	1.03017	1.12644	0.843364	0.99999	0.14393
empty vector+HOXA10	1.30408	1.28241	1.04499	1.21049	0.143741	0.147533
TGFβ2	3.13291	2.58238	2.39498	2.70342	0.383567
TGFβ2+HOXA10	6.20587	4.51535	4.28262	5.00128	1.04968	0.0235579
TGFβ2(del1)	9.63791	8.20514	8.8016	8.88155	0.719721
TGFβ2(del1)+HOXA10	10.0897	9.81547	9.3454	9.75019	0.376415	0.13761
TGFβ2(del2)	11.4135	10.9449	10.8696	11.076	0.294711
TGFβ2(del2)+HOXA10	12.4985	12.5315	12.8597	12.6299	0.199682	0.00164043
Figure 7i
ChIP-qPCR		Replication				Replication					Fold enrichment
Cell line	Factor	Ct	Ct	Ct	Target	Ct	Ct	Ct	Target		Replication	Replication	Replication	Avarage	s.e.m.	P VALUE
22Rv1	HOXA10	20.9	20.99	20.97	TGFβ2 site1	27.67	27.92	27.7	ChIP negative control	27.7633	3.10947	2.92141	2.9622	2.99769	0.0571136
22Rv1	IgG	22.34	22.56	22.54		27.6	27.85	27.67		27.7067	1.10191	0.946058	0.959264	1.00241	0.0498939	1.24024e-05

## Sheet: Figure 8
Figure 8a
RT-qPCR		Replication			Replication						Relative mRNA expression
Cell line	Treatment	Ct	Ct	Ct	Target	Ct	Ct	Ct	Target		Replication	Replication	Replication	Avarage	s.e.m.	P value
22Rv1	Enz-5-24h	28.49	28.67	28.75	RFX6	15.18	15.09	14.84	GAPDH	15.0367	1.14076	1.00696	0.952638	1.03345	0.0558999
22Rv1	DMSO	29.54	29.56	29.56		16.07	15.84	15.82		15.91	1.00928	0.99539	0.99539	1.00002	0.00463171	0.583257
22Rv1	Enz-10-24h	28.86	29.09	28.93	RFX6	15.99	15.62	15.61	GAPDH	15.74	1.43727	1.22547	1.3692	1.34398	0.0624293
22Rv1	DMSO	29.54	29.56	29.56		16.07	15.84	15.82		15.91	1.00928	0.99539	0.99539	1.00002	0.00463171	0.00534748
22Rv1	Enz-20-24h	28.79	28.66	28.76	RFX6	15.83	15.62	15.62	GAPDH	15.69	1.45734	1.59475	1.48796	1.51335	0.0416511
22Rv1	DMSO	29.54	29.56	29.56		16.07	15.84	15.82		15.91	1.00928	0.99539	0.99539	1.00002	0.00463171	0.000255093
Figure 8b
Cell proliferation (XTT assay)
Days	Control shRNA+DMSO					Control shRNA+Enzalutamide					shRFX6+DMSO					shRFX6+Enzalutamide
1	0.242	0.236	0.231	0.241	0.229	0.225	0.22	0.229	0.214	0.232	0.246	0.244	0.24	0.21	0.22	0.24	0.255	0.259	0.247	0.267
3	0.381	0.359	0.359	0.367	0.344	0.393	0.38	0.364	0.337	0.341	0.352	0.321	0.332	0.331	0.357	0.311	0.336	0.32	0.319	0.331
5	0.501	0.486	0.489	0.495	0.504	0.477	0.517	0.507	0.532	0.514	0.48	0.485	0.477	0.496	0.5	0.471	0.472	0.45	0.413	0.452
7	0.828	0.788	0.755	0.828	0.822	0.831	0.781	0.813	0.812	0.808	0.716	0.682	0.679	0.705	0.681	0.638	0.628	0.64	0.649	0.652
P value(control vs Enzalutamide)	0.778161
P value(control vs shRFX6)	0.000127374
P value(shRFX6 vs shRFX6+Enzalutamide)	0.00035402
Figure 8c
cell colony formation
	replication	replication	replication	mean	STDEV	P value(vs control)	P value(vs shRFX6)
Control shRNA+DMSO	354	376	370	366.667	11.3725
Control shRNA+Enzalutamide	358	336	354	349.333	11.7189	0.139845
shRFX6+DMSO	256	222	257	245	19.9249	0.000780162
shRFX6+Enzalutamide	184	166	176	175.333	9.0185		0.00526834
Figure 8f
Nude mice tumor weight
							P value(vs control)	P value(vs shRFX6)
Control shRNA+DMSO	1095.3	1759.1	720	604.9	1151.5	1773.3
Control shRNA+Enzalutamide	1212.8	1372.8	307.6	1054.3	1174.8	1283.2	0.66067
shRFX6+DMSO	75	771.6	390.3	344.3	189.5	489.8	0.00509232
shRFX6+Enzalutamide	163	56.7	117.8	240.8	181.3	119		0.0486817
Figure 8g
Nude mice tumor volume
Days	Control shRNA+DMSO						Control shRNA+Enzalutamide						shRFX6+DMSO						shRFX6+Enzalutamide
7	0	0	2.35	6.15	3.45	0	0	2.96	0	1.64	1.25	0	4.41	0	2.46	1.83	0	3.93	0	2.15	2.05	0	0	0
10	3.39	2.76	2.67	6.73	2.53	0.76	8.08	4.89	4.98	2.04	14.56	4.83	10.85	3.06	3.43	2.17	0	4.57	0	2.73	2.67	1.35	2.27	0.75
13	28.46	47.6	10.23	9.73	34.07	12.24	17.06	22.68	22.71	19.17	60.15	41.63	12.58	3.63	5.24	5.44	2.38	8.68	2.02	4.57	4.02	3.07	4.1	5.09
16	42.84	120.05	35.74	38.29	98.16	53.14	50.4	64.99	40.91	83.23	115.08	141.35	14.72	32.4	27.72	10.25	8.55	29.39	12.22	11.01	25.59	22.46	11.01	20.19
20	92.83	256.9	62.54	154.87	235.87	112.62	162.13	162.68	50.97	176.72	223.15	172	15.48	124.83	54.24	20.52	16.66	66.93	20.96	13.32	63.12	43.97	25.25	19.02
24	164.53	517.58	106.43	253.01	415.47	337.63	262.85	273.01	79.29	361.95	389.18	362.42	39.93	193.41	75.28	54.06	43.27	149.52	48.7	26.1	54.27	77.68	34.69	40.39
27	368.47	705.89	213.98	512.79	524.78	494.77	430.56	482.21	140.85	564.03	589.47	572.76	47.2	250.43	114.95	106.44	80.54	333.33	70.01	37.4	99.2	121.58	52.27	51.93
30	899.41	1332	541.5	661.5	877.25	750	631.75	742.5	232.75	762.61	837.99	992.19	63.36	404.03	209.34	151.25	130.68	478.78	79.35	72.03	127.36	144.91	109.33	72.9
33	1224	1990	936	1183	1666	1440	1436.5	1296	384.75	1296	1470	1450.4	122.78	508	308.11	232.87	196.05	665.5	144	94.64	163.75	180	179.02	120.74
P value(control vs Enzalutamide)	0.441506
P value(control vs shRFX6)	0.000120415
P value(shRFX6 vs shRFX6+Enzalutamide)	0.0491375

## Sheet: Extended Data Fig 2
Extended Data Fig 2a
RT-qPCR		Replication				Replication					Relative expression
Cell	Treatment	Ct	Ct	Ct	Target	Ct	Ct	Ct	Target		Replication	Replication	Replication	Avarage	s.e.m.	P VALUE
22Rv1	RFX6	21.6	21.56	21.7	RFX6	15.56	15.52	15.6	GAPDH	15.56	208.418	214.277	194.461	205.718	5.87758
22Rv1	Empty vector	29.17	29.17	29.35		15.66	15.23	15.57		15.4867	1.04247	1.04247	0.920188	1.00171	0.0407594	4.05502e-06
Extended Data Fig 2b
RT-qPCR		Replication				Replication					Relative expression
Cell	Treatment	Ct	Ct	Ct	Target	Ct	Ct	Ct	Target		Replication	Replication	Replication	Avarage	s.e.m.	P VALUE
22Rv1	RFX6 shRNA1	31.2	31.14	30.69	RFX6	15.33	15.87		GAPDH	15.6	0.41851	0.436282	0.595979	0.48359	0.056428
22Rv1	Control shRNA	30.28	30.01	30.27		15.89	15.76	15.88		15.8433	0.937354	1.13027	0.943874	1.00383	0.0632463	0.00357185
22Rv1	RFX6 shRNA2	31.59	30.85	30.99	RFX6	15.61	15.55	15.57	GAPDH	15.5767	0.314253	0.524858	0.476319	0.438477	0.0636727
22Rv1	Control shRNA	30.28	30.01	30.27		15.89	15.76	15.88		15.8433	0.937354	1.13027	0.943874	1.00383	0.0632463	0.00324541
Extended Data Fig 2c
Cell proliferation (XTT assay)
Days	Control shRNA					RFX6 shRNA1					RFX6 shRNA2					P value(Ctrl vs sh1)	P value(Ctrl vs sh2)
1	0.0663	0.0552	0.044	0.0549	0.047	0.0529	0.0483	0.0571	0.0512	0.0527	0.0562	0.0592	0.0475	0.0541	0.0492
3	0.1908	0.1947	0.1846	0.1998	0.2112	0.1491	0.1467	0.1441	0.1398	0.1356	0.1551	0.1544	0.1418	0.1569	0.1411
5	0.4388	0.4059	0.412	0.4479	0.4646	0.3223	0.2817	0.2873	0.2592	0.2961	0.3065	0.3362	0.3046	0.2512
7	0.7682	0.7302	0.7002	0.7858	0.7864	0.4519	0.4695	0.4891	0.4923		0.4033	0.5245	0.4798	0.4943		3.12399e-06	3.24014e-05
Extended Data Fig 2d
cell colony formation
	replication	replication	replication	mean	STDEV	P value(vs ctrl)
Control shRNA	187	199	193	193	6
RFX6 shRNA1	62	65	68	65	3	4.99859e-06
RFX6 shRNA2	62	64	56	60.6667	4.16333	6.1418e-06
Extended Data Fig 2e
cell migration assay
	replication	replication	replication	replication	replication	mean	STDEV	P value
Control shRNA	228	196	220	204	207	211	12.8452
RFX6 shRNA1	103	100	112	116	96	105.4	8.35464	3.12609e-07
RFX6 shRNA2	76	65	59	80	79	71.8	9.31128	4.73794e-08
cell invasion assay
	replication	replication	replication	replication	replication	mean	STDEV	P value
Control shRNA	65	58	59	40	48	54	9.92472
RFX6 shRNA1	19	25	20	23	17	20.8	3.19374	9.99546e-05
RFX6 shRNA2	12	10	17	11	15	13	2.91548	2.07418e-05
Extended Data Fig 2g
RT-qPCR		Replication				Replication					Relative expression
Cell	Treatment	Ct	Ct	Ct	Target	Ct	Ct	Ct	Target		Replication	Replication	Replication	Avarage	s.e.m.	P VALUE
Du145	RFX6	24.02	23.94	23.95	RFX6	15.06	15.05	15.27	GAPDH	15.1267	4196.58	4435.87	4405.23	4345.89	75.1757
Du145	Empty vector	35.31	36.14			14.74	14.8	14.85		14.7967	1.3333	0.750019		1.04166	0.238123	2.45344e-05
Extended Data Fig 2h
cell migration assay
	replication	replication	replication	replication	replication	mean	STDEV	P value
Empty vector	57	78	84	76	86	76.2	11.4978
RFX6	284	312	348	290	314	309.6	25.1952	6.49944e-08
cell invasion assay
	replication	replication	replication	replication	replication	mean	STDEV	P value
Empty vector	22	15	18	21	20	19.2	2.77489
RFX6	57	73	89	78	85	76.4	12.482	8.47038e-06
Extended Data Fig 2j
RT-qPCR		Replication				Replication					Relative expression
Cell	Treatment	Ct	Ct	Ct	Target	Ct	Ct	Ct	Target		Replication	Replication	Replication	Avarage	s.e.m.	P VALUE
PC3	RFX6	21.05	21.43	21.49	RFX6	14.57	14.96	14.93	GAPDH	14.82	621.668	477.713	458.253	519.211	51.5354
PC3	Empty vector	30.81	30.71	30.95		15.44	14.99	15.51		15.3133	1.00928	1.08172	0.915945	1.00232	0.047983	0.00055011
Extended Data Fig 2k
cell migration assay
	replication	replication	replication	replication	replication	mean	STDEV	P value
Empty vector	125	145	114	65	157	121.2	35.6118
RFX6	339	388	468	340	440	395	58.2323	1.90011e-05
cell invasion assay
	replication	replication	replication	replication	replication	mean	STDEV	P value
Empty vector	15	35	23	22	17	22.4	7.79744
RFX6	60	47	82	63	80	66.4	14.639	0.000349001

## Sheet: Extended Data Fig 3
Extended Data Fig 3a
RT-qPCR			Replication				Replication					Relative expression
	cell	treatment	Ct	Ct	Ct	Target	Ct	Ct	Ct	Target		Replication	Replication	Replication	Avarage	s.e.m.	p value
	PC3	RFX6	20.66	20.65	20.78	RFX6	15.5	15.18	15.5	GAPDH	15.3933	1795.29	1807.78	1652	1751.69	49.9734
	PC3	empty vector	31.91	31.32	31.51		15.57	15.25	15.69		15.5033	0.795536	1.19748	1.04972	1.01424	0.117378	3.9622e-06
	PC3	RFX6	24.81	24.75	24.8	HOXA10	15.5	15.18	15.5	GAPDH	15.3933	1.42734	1.48796	1.43727	1.45086	0.0187699
	PC3	empty vector	25.44	25.21	25.65		15.57	15.25	15.69		15.5033	0.99539	1.16743	0.860551	1.00779	0.0888043	0.00815224
	LNCAP	RFX6	20.79	20.83	20.95	RFX6	16.15	16.17	16.32	GAPDH	16.2133	341.719	332.375	305.847	326.647	10.7441
	LNCAP	empty vector	29.22	29.2	29.14		16.22	16.1	16.26		16.1933	0.97716	0.990801	1.03288	1.00028	0.0167674	7.05822e-06
	LNCAP	RFX6	26.61	26.63	26.62	HOXA10	16.15	16.17	16.32	GAPDH	16.2133	1.34412	1.32562	1.33484	1.33486	0.00534193
	LNCAP	empty vector	26.97	27.08	27		16.22	16.1	16.26		16.1933	1.03288	0.95705	1.01162	1.00052	0.0225821	0.000134864
	C4-2	RFX6	24.79	24.91	24.74	RFX6	14.55	14.44	14.46	GAPDH	14.4833	8.53466	7.85349	8.83563	8.40793	0.290516
	C4-2	empty vector	28.1	27.7	28		14.64	14.5	14.46		14.5333	0.890899	1.17555	0.954842	1.0071	0.0862249	1.66801e-05
	C4-2	RFX6	21.6	21.58	21.74	HOXA10	14.55	14.44	14.46	GAPDH	14.4833	1.69349	1.71713	1.53688	1.64917	0.0565584
	C4-2	empty vector	22.42	22.34	22.47		14.64	14.5	14.46		14.5333	0.993092	1.04972	0.959264	1.00069	0.0263864	0.000484465
Extended Data Fig 3b
normalized luciferase activity
	Replication			mean	STDEV	P value
empty vector	1.05861	1.06909	1.00535	1.04435	0.0341802
HOXA10	42.1427	37.2326	32.7928	37.3894	4.67696
HOXA10+RFX6	52.1115	63.942	58.5885	58.214	5.92414	0.00878331

[truncated: 4 more sheets: Extended Data Fig 4, Extended Data Fig 5, Extended Data Fig 6, Extended Data Fig 7]
