# Supplementary material for: An Inherited Allele Confers Prostate Cancer Progression and Drug Resistance via RFX6/HOXA10‐Orchestrated TGFβ Signaling
Source: Adv Sci (Weinh). 2024 Jun 26;11(32):2401492. doi: 10.1002/advs.202401492 (PMC11348203; doi:10.1002/advs.202401492)
Supplement: Supplementary file 3 — Supporting Data [file ADVS-11-2401492-s002.xlsx]

## Sheet: key
Supplementary Tables
Supplementary Table S1	Genome-wide association studies for the discovery of the rs339331/RFX6/6q22 locus
Supplementary Table S2	Target sequences of siRNA and shRNA
Supplementary Table S3	Oligonucleotides used in this study
Supplementary Table S4	Antibodies

## Sheet: S1  GWAS
Supplementary Table S1 Genome-wide association studies for the discovery of the rs339331/RFX6/6q22 locus
FirstAuthor	accessionId	publicationDate	journal	title	reportedTrait	efoTraits	bgTraits	discoverySampleAncestry	replicationSampleAncestry	associationCount	summaryStatistics	ssApiFlag	agreedToCc0	genotypingTechnologies	pubmedId	initialSampleDescription	replicateSampleDescription
Wang M	GCST003148	2015-10-07	Nat Commun	Large-scale association analysis in Asians identifies new susceptibility loci for prostate cancer.	Prostate cancer	prostate carcinoma	-	7394 East Asian	7524 East Asian	14	NA	no	-	Genome-wide genotyping array	26443449	3,000 East Asian ancestry cases,4,394 East Asian ancestry controls	3,605 East Asian ancestry cases,3,919 East Asian ancestry controls
Takata R	GCST000750	2010-08-01	Nat Genet	Genome-wide association study identifies five new susceptibility loci for prostate cancer in the Japanese population.	Prostate cancer	prostate carcinoma	-	4969 East Asian	8416 East Asian	11	NA	no	-	Genome-wide genotyping array	20676098	1,583 Japanese ancestry cases,3,386 Japanese ancestry controls	3,001 Japanese ancestry cases,5,415 Japanese ancestry controls
Hoffmann TJ	GCST002944	2015-06-01	Cancer Discov	A large multiethnic genome-wide association study of prostate cancer identifies novel risk variants and substantial ethnic differences.	Prostate cancer	prostate carcinoma	-	2251 African American or Afro-Caribbean,37272 European,3226 East Asian,3629 Hispanic or Latin American	4679 African American or Afro-Caribbean,7539 European	57	NA	no	-	Genome-wide genotyping array	26034056	6,406 European ancestry cases, 601 African American cases, 288 East Asian ancestry cases, 488 Latino cases_x000D_ ,30,866 European ancestry controls,1,650 African American controls,2,938 East Asian ancestry controls,3,141 Latino controls	4,599 European ancestry cases,2,265 African American cases,2,940 European ancestry controls,2,414 African American controls
Takata R	GCST008860	2019-09-27	Nat Commun	12 new susceptibility loci for prostate cancer identified by genome-wide association study in Japanese population.	Prostate cancer	prostate carcinoma	-	15770 East Asian	78079 East Asian	37	NA	no	-	Genome-wide genotyping array	31562322	5,088 Japanese ancestry cases,10,682 Japanese ancestry controls	4,818 Japanese ancestry cases,73,261 Japanese ancestry controls
Ishigaki K	GCST90013706	2020-06-08	Nat Genet	Large-scale genome-wide association study in a Japanese population identifies novel susceptibility loci across different diseases.	Prostate cancer	prostate carcinoma	-	109347 East Asian		32	NA	no	-	Genome-wide genotyping array	32514122	5,408 Japanese ancestry cases,103,939 Japanese ancestry controls	NA
Emami NC	GCST011957	2020-12-08	Cancer Res	A large-scale association study detects novel rare variants, risk genes, functional elements, and polygenic architecture of prostate cancer susceptibility.	Prostate cancer	prostate carcinoma	-	208253 European		48	NA	no	-	Genome-wide genotyping array	33293427	14,113 European ancestry cases,194,140 European ancestry controls	NA
Brandes N	GCST90027060	2021-07-21	Sci Rep	Genetic association studies of alterations in protein function expose recessive effects on cancer predisposition.	Prostate cancer	prostate carcinoma	-	125644 European		82	NA	no	yes	Genome-wide genotyping array	34290314	7,438 White British ancestry cases,118,206 White British ancestry controls	NA

## Sheet: S2 shRNA
Supplementary Table S2 Target sequences of shRNA
No.	Cat. Number	gene	Name in manuscript	Type	target region	target sequence
1	TRCN0000017420	human RFX6	shRNA-1 RFX6	shRNA	CDS	GCAGGAGTTACAGAATTTATT
2	TRCN0000017422	human RFX6	shRNA-2 RFX6	shRNA	CDS	GCATAATCTCACCTTGAACAA
3	TRCN0000015249	human HOXA10	shRNA-1 HOXA10	shRNA	CDS	CGCGCAGAACATCAAAGAAGA
4	TRCN0000015252	human HOXA10	shRNA-2 HOXA10	shRNA	CDS	CTCACGGACAGACAAGTGAAA
5	SHC002	Non-Targeting shRNA Controls	shRNA Control	shRNA	CDS	CAACAAGATGAAGAGCACCAA

## Sheet: S3 Oligos
Supplementary Table S3 Oligonucleotides used in this study
Experiment	primer description	Sequence 5' to 3'
RT-qPCR	RFX6-83-F	TCCGAGTTCATGCTTTCTGG
RT-qPCR	RFX6-83-R	TCTCCACGTGGCTTTCATTC
RT-qPCR	HOXA10-129-f	TGGCTCACGGCAAAGAGTG
RT-qPCR	HOXA10-129-R	GCTGCGGCTAATCTCTAGGC
RT-qPCR	PPFIA4-171-f	CTCTGCGGATGTTGTCTCCC
RT-qPCR	PPFIA4-171-R	ATGCTGCCACTGGTTACACG
RT-qPCR	CDH1-F	GAAAGCGGCTGATACTGACC
RT-qPCR	CDH1-R	CGTACATGTCAGCCGCTTC
RT-qPCR	CDH2-F	TGTTTGACTATGAAGGCAGTGG
RT-qPCR	CDH2-R	TCAGTCATCACCTCCACCAT
RT-qPCR	Vim-126-F	CGAAACTTCTCAGCATCACG
RT-qPCR	Vim-126-R	GCAGAAAGGCACTTGAAAGC
RT-qPCR	ZEB2-F	CGAGAAAGGGCACTTGGA
RT-qPCR	ZEB2-R	CTCGTCGCCA TCCTGTCT
RT-qPCR	TWIST1-F	AGCTACGCCTTCTCGGTGT
RT-qPCR	TWIST1-R	CCTTCTCTGGAAACAA TGACA TC
RT-qPCR	SNAI1-F	CTTCCAGCAGCCCTACGAC
RT-qPCR	SNAI1-R	CGGTGGGGTTGAGGATCT
RT-qPCR	SNAI2-F	CACCTCCTCCAAGGACCA
RT-qPCR	SNAI2-R	GGCCAGCCCAGAAAAAGT
RT-qPCR	Tgfβ1-109-F	CTGTACATTGACTTCCGCAAG
RT-qPCR	Tgfβ1-109-R	TGTCCAGGCTCCAAATGTAG
RT-qPCR	Tgfβ2-99-F	GCAAAGTTGTGAAAACAAGAGC
RT-qPCR	Tgfβ2-99-R	ATCCCAGGTTCCTGTCTTTATG
RT-qPCR	Tgfβ3-111-F	CTGTTGAGAAGAGAGTCCAACT
RT-qPCR	Tgfβ3-111-R	GATTTCCATCACCTCGTGAATG
RT-qPCR	GAPDH-RT228F	CATGGCACCGTCAAGGCTG
RT-qPCR	GAPDH-RT228R	GACGAACATGGGGGCATCAG
ChIP	rs31-71f	CACTTTGCATGAACTCTCTCTCCCC
ChIP	rs31-71r	GCAGCTTTCTGTCCTCCTAGTCAC
ChIP	HA10-pro-20F	AATGATCTCTTGGCACAGACCC
ChIP	HA10-pro-208R	GGTGCGGAGGAGGAGGATG
ChIP	HA10-pro-185F	CTCTCCATCCTCCTCCTCCG
ChIP	HA10-pro-270R	GCGCTCCAGCCACTTCAAC
ChIP	HA10-pro-6F	GAGCGAAGGAGAGTTAATGATC
ChIP	TB2-pro-355F	TCAAGGAAAGGAACCTGCTG
ChIP	TB2-pro-545R	GCTCTGAAACTCCTGTAGAAG
ChIP	ChIP-NC-97F	AGGACACAAAAATCCACAGGCA
ChIP	ChIP-NC-97R	ATCGTTAGGACCGCAGTTGT

## Sheet: S4 Antibodies
Supplementary Table S4 Antibodies
No.	Name	Target	Company	Cat. No.	Lot#	Experiment
1	HoxA10 (E5X4L) Rabbit mAb	human HOXA10	CST	58891	1	WB, ChIP
2	Mouse anti HA-Tag mAb	HA-Tag	ABclonal	AE008	9200008004	WB
3	Monoclonal ANTI-FLAG M2 antibody	Flag-Tag	Sigma	F1804-5MG	1003505871	WB
4	GAPDH Rabbit PolyAb	human GAPDH	proteintech	10494-1-AP	00087635	WB
5	beta Actin Mouse McAb	human Actin	proteintech	66009-1-Ig	10004156	WB
6	Alpah Tubulin Polyclonal Antibody	human Tubulin	proteintech	11224-1-AP	101437	WB
7	ZEB2(E11)	human ZEB2	Santa Cruz	sc-271984	J1121	WB
8	E-cadherin(H-108)	human Ecad	Santa Cruz	sc-7870	K2111	WB
9	N-cadherin(W745) pAb	human Ncad	Bioworld	BS2224	AA10171	WB
10	Vimentin(E-5)	human Vimentin	Santa Cruz	sc-373717	K2713	WB
11	Snai1(G7)	human Snai1	Santa Cruz	sc-271977	K0520	WB
12	Twist1 Rabbit PolyAb	human Twist1	proteintech	18125-1-AP	00009702	WB
13	HRP-conjugated Affinipure Goat Anti-Mouse IgG(H+L)	Anti-Mouse	proteintech	SA00001-1	20000671	WB
14	HRP-conjugated Affinipure Goat Anti-Rabbit IgG(H+L)	Anti-Rabbit	proteintech	SA00001-2	20000626	WB
15	anti-V5 tag monoclonal Antibody	V5-Tag	Thermo Fisher Scientific	R96025	2611676	ChIP
16	Normal Mouse IgG	negative control	Santa Cruz	SC-2025	D2022	ChIP
17	Normal Rabbit IgG	negative control	proteintech	30000-0-AP	RIgG0003	ChIP
18	Ki-67 (D3B5) Rabbit mAb	KI67	CST	9129	3	IHC
19	E-Cadherin (24E10) Rabbit mAb	E-cadherin	CST	3195	15	IHC
20	N-cadherin Polyclonal antibody	N-cadherin	proteintech	22018-1-AP	00103240	IHC
21	Vimentin Antibody	Vimentin	Abways	CY5134	F107607	IHC
22	Goat Anti-Rabbit IgG H&L (HRP)	Anti-Rabbit	Abcam	ab205718	1036958-20	IHC
